# Supplementary material for: Bioinformatic analysis identifies potential key genes of epilepsy
Source: PLoS One. 2021 Sep 23;16(9):e0254326. doi: 10.1371/journal.pone.0254326 (PMC8459949; doi:10.1371/journal.pone.0254326)
Supplement: S1 Data — (XLSX) [file pone.0254326.s001.xlsx]

## Sheet: GSE143272
!Series_title	Peripheral blood expression profiles of patients with epilepsy receiving and not receiving antiepileptic drug monotherapy and their differential response to the treatment.
!Series_geo_accession	GSE143272
!Series_status	Public on Jan 08 2020
!Series_submission_date	Jan 07 2020
!Series_last_update_date	Feb 15 2020
!Series_pubmed_id	30826443
!Series_pubmed_id	32054883
!Series_summary	The aim here was to identify mRNA expression biomarkers associated with the disease epilepsy and the antiepileptic drug response. Gene expression profiles of drug-naïve patients with epilepsy were compared with that of healthy controls. The profiles were significantly different between the two groups as well as patients with different epilepsy types i.e. idiopathic, symptomatic and cryptogenic. B…
!Series_overall_design	Total RNA obtained from peripheral blood samples of 34 drug-naïve patients with epilepsy and 57 followed-up patients showing differential response to antiepileptic drug monotherapy along with 50 healthy subjects as control group.
!Series_type	Expression profiling by array
!Series_contributor	Chitra,,Rawat
!Series_contributor	Rintu,,Kutum
!Series_contributor	Samiksha,,Kukal
!Series_contributor	Ankit,,Srivastava
!Series_contributor	Ujjwal,R,Dahiya
!Series_contributor	Suman,,Kushwaha
!Series_contributor	Sangeeta,,Sharma
!Series_contributor	Debasis,,Dash
!Series_contributor	Luciano,,Saso
!Series_contributor	Achal,K,Srivastava
!Series_contributor	Ritushree,,Kukreti
!Series_sample_id	GSM4255766 GSM4255767 GSM4255768 GSM4255769 GSM4255770 GSM4255771 GSM4255772 GSM4255773 GSM4255774 GSM4255775 GSM4255776 GSM4255777 GSM4255778 GSM4255779 GSM4255780 GSM4255781 GSM4255782 GSM4255783 GSM4255784 GSM4255785 GSM4255786 GSM4255787 GSM4255788 GSM4255789 GSM4255790 GSM4255791 GSM4255792 GSM4255793 GSM4255794 GSM4255795 GSM4255796 GSM4255797 GSM4255798 GSM4255799 GSM4255800 GSM4255801 GSM…
!Series_contact_name	Ritushree,,Kukreti
!Series_contact_email	ritus@igib.in
!Series_contact_laboratory	403B
!Series_contact_department	Genomics and Molecular Medicine Unit
!Series_contact_institute	CSIR-IGIB
!Series_contact_address	CSIR-IGIB, Mall road, Opp. Jubilee Hall, University of Delhi
!Series_contact_city	New Delhi
!Series_contact_state	Delhi
!Series_contact_zip/postal_code	110007
!Series_contact_country	India
!Series_supplementary_file	ftp://ftp.ncbi.nlm.nih.gov/geo/series/GSE143nnn/GSE143272/suppl/GSE143272_RAW.tar
!Series_supplementary_file	ftp://ftp.ncbi.nlm.nih.gov/geo/series/GSE143nnn/GSE143272/suppl/GSE143272_non-normalized.txt.gz
!Series_platform_id	GPL10558
!Series_platform_taxid	9606
!Series_sample_taxid	9606
!Series_relation	BioProject: https://www.ncbi.nlm.nih.gov/bioproject/PRJNA599441
!Sample_title	Healthy Control-21	VA Non-responder-1	Healthy Control-31	Healthy Control-22	Drug-naïve_SE-16	VA Responder-1	Healthy Control-26	VA Non-responder-2	VA Responder-2	Healthy Control-23	Healthy Control-20	VA Responder-3	Drug-naïve_SE-18	Healthy Control-37	Healthy Control-44	CBZ Responder-1	Healthy Control-29	CBZ Non-responder-1	Drug-naïve_IE-17	PHT Non-responder-1	Healthy Control-30	Healthy Control-39	CBZ Responder-2	Healthy Control-49	Healthy Control-40	PHT Responder-1	Drug-naïve_IE-19	Healthy Control-38	CBZ Responder-3	VA Non-responder-3	Healthy Control-33	Healthy Control-50	PHT Responder-2	CBZ Non-responder-2	Healthy Control-36	PHT Responder-3	VA Non-responder-4	VA Responder-4	Healthy Control-24	VA Responder-5	VA Non-responder-5	Healthy Control-27	Healthy Control-28	VA Responder-6	Drug-naïve_IE-14	Healthy Control-25	CBZ Responder-4	Drug-naïve_CE-20	CBZ Responder-5
!Sample_geo_accession	GSM4255766	GSM4255767	GSM4255768	GSM4255769	GSM4255770	GSM4255771	GSM4255772	GSM4255773	GSM4255774	GSM4255775	GSM4255776	GSM4255777	GSM4255778	GSM4255779	GSM4255780	GSM4255781	GSM4255782	GSM4255783	GSM4255784	GSM4255785	GSM4255786	GSM4255787	GSM4255788	GSM4255789	GSM4255790	GSM4255791	GSM4255792	GSM4255793	GSM4255794	GSM4255795	GSM4255796	GSM4255797	GSM4255798	GSM4255799	GSM4255800	GSM4255801	GSM4255802	GSM4255803	GSM4255804	GSM4255805	GSM4255806	GSM4255807	GSM4255808	GSM4255809	GSM4255810	GSM4255811	GSM4255812	GSM4255813	GSM4255814
!Sample_status	Public on Jan 08 2020	Public on Jan 08 2020	Public on Jan 08 2020	Public on Jan 08 2020	Public on Jan 08 2020	Public on Jan 08 2020	Public on Jan 08 2020	Public on Jan 08 2020	Public on Jan 08 2020	Public on Jan 08 2020	Public on Jan 08 2020	Public on Jan 08 2020	Public on Jan 08 2020	Public on Jan 08 2020	Public on Jan 08 2020	Public on Jan 08 2020	Public on Jan 08 2020	Public on Jan 08 2020	Public on Jan 08 2020	Public on Jan 08 2020	Public on Jan 08 2020	Public on Jan 08 2020	Public on Jan 08 2020	Public on Jan 08 2020	Public on Jan 08 2020	Public on Jan 08 2020	Public on Jan 08 2020	Public on Jan 08 2020	Public on Jan 08 2020	Public on Jan 08 2020	Public on Jan 08 2020	Public on Jan 08 2020	Public on Jan 08 2020	Public on Jan 08 2020	Public on Jan 08 2020	Public on Jan 08 2020	Public on Jan 08 2020	Public on Jan 08 2020	Public on Jan 08 2020	Public on Jan 08 2020	Public on Jan 08 2020	Public on Jan 08 2020	Public on Jan 08 2020	Public on Jan 08 2020	Public on Jan 08 2020	Public on Jan 08 2020	Public on Jan 08 2020	Public on Jan 08 2020	Public on Jan 08 2020
!Sample_submission_date	Jan 07 2020	Jan 07 2020	Jan 07 2020	Jan 07 2020	Jan 07 2020	Jan 07 2020	Jan 07 2020	Jan 07 2020	Jan 07 2020	Jan 07 2020	Jan 07 2020	Jan 07 2020	Jan 07 2020	Jan 07 2020	Jan 07 2020	Jan 07 2020	Jan 07 2020	Jan 07 2020	Jan 07 2020	Jan 07 2020	Jan 07 2020	Jan 07 2020	Jan 07 2020	Jan 07 2020	Jan 07 2020	Jan 07 2020	Jan 07 2020	Jan 07 2020	Jan 07 2020	Jan 07 2020	Jan 07 2020	Jan 07 2020	Jan 07 2020	Jan 07 2020	Jan 07 2020	Jan 07 2020	Jan 07 2020	Jan 07 2020	Jan 07 2020	Jan 07 2020	Jan 07 2020	Jan 07 2020	Jan 07 2020	Jan 07 2020	Jan 07 2020	Jan 07 2020	Jan 07 2020	Jan 07 2020	Jan 07 2020
!Sample_last_update_date	Jan 08 2020	Jan 08 2020	Jan 08 2020	Jan 08 2020	Jan 08 2020	Jan 08 2020	Jan 08 2020	Jan 08 2020	Jan 08 2020	Jan 08 2020	Jan 08 2020	Jan 08 2020	Jan 08 2020	Jan 08 2020	Jan 08 2020	Jan 08 2020	Jan 08 2020	Jan 08 2020	Jan 08 2020	Jan 08 2020	Jan 08 2020	Jan 08 2020	Jan 08 2020	Jan 08 2020	Jan 08 2020	Jan 08 2020	Jan 08 2020	Jan 08 2020	Jan 08 2020	Jan 08 2020	Jan 08 2020	Jan 08 2020	Jan 08 2020	Jan 08 2020	Jan 08 2020	Jan 08 2020	Jan 08 2020	Jan 08 2020	Jan 08 2020	Jan 08 2020	Jan 08 2020	Jan 08 2020	Jan 08 2020	Jan 08 2020	Jan 08 2020	Jan 08 2020	Jan 08 2020	Jan 08 2020	Jan 08 2020
!Sample_type	RNA	RNA	RNA	RNA	RNA	RNA	RNA	RNA	RNA	RNA	RNA	RNA	RNA	RNA	RNA	RNA	RNA	RNA	RNA	RNA	RNA	RNA	RNA	RNA	RNA	RNA	RNA	RNA	RNA	RNA	RNA	RNA	RNA	RNA	RNA	RNA	RNA	RNA	RNA	RNA	RNA	RNA	RNA	RNA	RNA	RNA	RNA	RNA	RNA
!Sample_channel_count	1	1	1	1	1	1	1	1	1	1	1	1	1	1	1	1	1	1	1	1	1	1	1	1	1	1	1	1	1	1	1	1	1	1	1	1	1	1	1	1	1	1	1	1	1	1	1	1	1
!Sample_source_name_ch1	Whole blood	Whole blood	Whole blood	Whole blood	Whole blood	Whole blood	Whole blood	Whole blood	Whole blood	Whole blood	Whole blood	Whole blood	Whole blood	Whole blood	Whole blood	Whole blood	Whole blood	Whole blood	Whole blood	Whole blood	Whole blood	Whole blood	Whole blood	Whole blood	Whole blood	Whole blood	Whole blood	Whole blood	Whole blood	Whole blood	Whole blood	Whole blood	Whole blood	Whole blood	Whole blood	Whole blood	Whole blood	Whole blood	Whole blood	Whole blood	Whole blood	Whole blood	Whole blood	Whole blood	Whole blood	Whole blood	Whole blood	Whole blood	Whole blood
!Sample_organism_ch1	Homo sapiens	Homo sapiens	Homo sapiens	Homo sapiens	Homo sapiens	Homo sapiens	Homo sapiens	Homo sapiens	Homo sapiens	Homo sapiens	Homo sapiens	Homo sapiens	Homo sapiens	Homo sapiens	Homo sapiens	Homo sapiens	Homo sapiens	Homo sapiens	Homo sapiens	Homo sapiens	Homo sapiens	Homo sapiens	Homo sapiens	Homo sapiens	Homo sapiens	Homo sapiens	Homo sapiens	Homo sapiens	Homo sapiens	Homo sapiens	Homo sapiens	Homo sapiens	Homo sapiens	Homo sapiens	Homo sapiens	Homo sapiens	Homo sapiens	Homo sapiens	Homo sapiens	Homo sapiens	Homo sapiens	Homo sapiens	Homo sapiens	Homo sapiens	Homo sapiens	Homo sapiens	Homo sapiens	Homo sapiens	Homo sapiens
!Sample_characteristics_ch1	age (in years): 26	age (in years): 28	age (in years): 29	age (in years): 28	age (in years): 32	age (in years): 27	age (in years): 22	age (in years): 16	age (in years): 14	age (in years): 25	age (in years): 20	age (in years): 18	age (in years): 24	age (in years): 40	age (in years): 40	age (in years): 20	age (in years): 29	age (in years): 21	age (in years): 28	age (in years): 22	age (in years): 24	age (in years): 38	age (in years): 23	age (in years): 48	age (in years): 34	age (in years): 20	age (in years): 10	age (in years): 35	age (in years): 15	age (in years): 17	age (in years): 26	age (in years): 48	age (in years): 15	age (in years): 14	age (in years): 44	age (in years): 38	age (in years): 17	age (in years): 20	age (in years): 24	age (in years): 19	age (in years): 17	age (in years): 22	age (in years): 25	age (in years): 26	age (in years): 17	age (in years): 25	age (in years): 22	age (in years): 35	age (in years): 29
!Sample_characteristics_ch1	Sex: Female	Sex: Male	Sex: Male	Sex: Male	Sex: Male	Sex: Female	Sex: Female	Sex: Male	Sex: Female	Sex: Female	Sex: Male	Sex: Female	Sex: Male	Sex: Female	Sex: Male	Sex: Female	Sex: Female	Sex: Female	Sex: Male	Sex: Male	Sex: Female	Sex: Female	Sex: Male	Sex: Male	Sex: Female	Sex: Male	Sex: Male	Sex: Male	Sex: Male	Sex: Male	Sex: Male	Sex: Male	Sex: Male	Sex: Female	Sex: Male	Sex: Male	Sex: Female	Sex: Male	Sex: Female	Sex: Male	Sex: Male	Sex: Female	Sex: Male	Sex: Male	Sex: Female	Sex: Female	Sex: Female	Sex: Male	Sex: Male
!Sample_characteristics_ch1	epilepsy type: -	epilepsy type: Idiopathic	epilepsy type: -	epilepsy type: -	epilepsy type: Symptomatic	epilepsy type: Idiopathic	epilepsy type: -	epilepsy type: Idiopathic	epilepsy type: Idiopathic	epilepsy type: -	epilepsy type: -	epilepsy type: Idiopathic	epilepsy type: Symptomatic	epilepsy type: -	epilepsy type: -	epilepsy type: Cryptogenic	epilepsy type: -	epilepsy type: Cryptogenic	epilepsy type: Idiopathic	epilepsy type: Cryptogenic	epilepsy type: -	epilepsy type: -	epilepsy type: Cryptogenic	epilepsy type: -	epilepsy type: -	epilepsy type: Idiopathic	epilepsy type: Idiopathic	epilepsy type: -	epilepsy type: Cryptogenic	epilepsy type: Cryptogenic	epilepsy type: -	epilepsy type: -	epilepsy type: Cryptogenic	epilepsy type: Cryptogenic	epilepsy type: -	epilepsy type: Cryptogenic	epilepsy type: Idiopathic	epilepsy type: Idiopathic	epilepsy type: -	epilepsy type: Idiopathic	epilepsy type: Idiopathic	epilepsy type: -	epilepsy type: -	epilepsy type: Idiopathic	epilepsy type: Idiopathic	epilepsy type: -	epilepsy type: Cryptogenic	epilepsy type: Cryptogenic	epilepsy type: Idiopathic
!Sample_characteristics_ch1	treatment: -	treatment: Valproate	treatment: -	treatment: -	treatment: Drug-naïve	treatment: Valproate	treatment: -	treatment: Valproate	treatment: Valproate	treatment: -	treatment: -	treatment: Valproate	treatment: Drug-naïve	treatment: -	treatment: -	treatment: Carbamazepine	treatment: -	treatment: Carbamazepine	treatment: Drug-naïve	treatment: Phenytoin	treatment: -	treatment: -	treatment: Carbamazepine	treatment: -	treatment: -	treatment: Phenytoin	treatment: Drug-naïve	treatment: -	treatment: Carbamazepine	treatment: Valproate	treatment: -	treatment: -	treatment: Phenytoin	treatment: Carbamazepine	treatment: -	treatment: Phenytoin	treatment: Valproate	treatment: Valproate	treatment: -	treatment: Valproate	treatment: Valproate	treatment: -	treatment: -	treatment: Valproate	treatment: Drug-naïve	treatment: -	treatment: Carbamazepine	treatment: Drug-naïve	treatment: Carbamazepine
!Sample_characteristics_ch1	drug response: -	drug response: Non-responder	drug response: -	drug response: -	drug response: -	drug response: Responder	drug response: -	drug response: Non-responder	drug response: Responder	drug response: -	drug response: -	drug response: Responder	drug response: -	drug response: -	drug response: -	drug response: Responder	drug response: -	drug response: Non-responder	drug response: -	drug response: Non-responder	drug response: -	drug response: -	drug response: Responder	drug response: -	drug response: -	drug response: Responder	drug response: -	drug response: -	drug response: Responder	drug response: Non-responder	drug response: -	drug response: -	drug response: Responder	drug response: Non-responder	drug response: -	drug response: Responder	drug response: Non-responder	drug response: Responder	drug response: -	drug response: Responder	drug response: Non-responder	drug response: -	drug response: -	drug response: Responder	drug response: -	drug response: -	drug response: Responder	drug response: -	drug response: Responder
!Sample_characteristics_ch1	ethnicity: North Indian	ethnicity: North Indian	ethnicity: North Indian	ethnicity: North Indian	ethnicity: North Indian	ethnicity: North Indian	ethnicity: North Indian	ethnicity: North Indian	ethnicity: North Indian	ethnicity: North Indian	ethnicity: North Indian	ethnicity: North Indian	ethnicity: North Indian	ethnicity: North Indian	ethnicity: North Indian	ethnicity: North Indian	ethnicity: North Indian	ethnicity: North Indian	ethnicity: North Indian	ethnicity: North Indian	ethnicity: North Indian	ethnicity: North Indian	ethnicity: North Indian	ethnicity: North Indian	ethnicity: North Indian	ethnicity: North Indian	ethnicity: North Indian	ethnicity: North Indian	ethnicity: North Indian	ethnicity: North Indian	ethnicity: North Indian	ethnicity: North Indian	ethnicity: North Indian	ethnicity: North Indian	ethnicity: North Indian	ethnicity: North Indian	ethnicity: North Indian	ethnicity: North Indian	ethnicity: North Indian	ethnicity: North Indian	ethnicity: North Indian	ethnicity: North Indian	ethnicity: North Indian	ethnicity: North Indian	ethnicity: North Indian	ethnicity: North Indian	ethnicity: North Indian	ethnicity: North Indian	ethnicity: North Indian
!Sample_molecule_ch1	total RNA	total RNA	total RNA	total RNA	total RNA	total RNA	total RNA	total RNA	total RNA	total RNA	total RNA	total RNA	total RNA	total RNA	total RNA	total RNA	total RNA	total RNA	total RNA	total RNA	total RNA	total RNA	total RNA	total RNA	total RNA	total RNA	total RNA	total RNA	total RNA	total RNA	total RNA	total RNA	total RNA	total RNA	total RNA	total RNA	total RNA	total RNA	total RNA	total RNA	total RNA	total RNA	total RNA	total RNA	total RNA	total RNA	total RNA	total RNA	total RNA
!Sample_extract_protocol_ch1	RNA was extracted with Trizol reagent, followed by clean-up with QIAGEN RNeasy Minelute Clean-up kit in accordance with the prescribed protocol provided with the kit.	RNA was extracted with Trizol reagent, followed by clean-up with QIAGEN RNeasy Minelute Clean-up kit in accordance with the prescribed protocol provided with the kit.	RNA was extracted with Trizol reagent, followed by clean-up with QIAGEN RNeasy Minelute Clean-up kit in accordance with the prescribed protocol provided with the kit.	RNA was extracted with Trizol reagent, followed by clean-up with QIAGEN RNeasy Minelute Clean-up kit in accordance with the prescribed protocol provided with the kit.	RNA was extracted with Trizol reagent, followed by clean-up with QIAGEN RNeasy Minelute Clean-up kit in accordance with the prescribed protocol provided with the kit.	RNA was extracted with Trizol reagent, followed by clean-up with QIAGEN RNeasy Minelute Clean-up kit in accordance with the prescribed protocol provided with the kit.	RNA was extracted with Trizol reagent, followed by clean-up with QIAGEN RNeasy Minelute Clean-up kit in accordance with the prescribed protocol provided with the kit.	RNA was extracted with Trizol reagent, followed by clean-up with QIAGEN RNeasy Minelute Clean-up kit in accordance with the prescribed protocol provided with the kit.	RNA was extracted with Trizol reagent, followed by clean-up with QIAGEN RNeasy Minelute Clean-up kit in accordance with the prescribed protocol provided with the kit.	RNA was extracted with Trizol reagent, followed by clean-up with QIAGEN RNeasy Minelute Clean-up kit in accordance with the prescribed protocol provided with the kit.	RNA was extracted with Trizol reagent, followed by clean-up with QIAGEN RNeasy Minelute Clean-up kit in accordance with the prescribed protocol provided with the kit.	RNA was extracted with Trizol reagent, followed by clean-up with QIAGEN RNeasy Minelute Clean-up kit in accordance with the prescribed protocol provided with the kit.	RNA was extracted with Trizol reagent, followed by clean-up with QIAGEN RNeasy Minelute Clean-up kit in accordance with the prescribed protocol provided with the kit.	RNA was extracted with Trizol reagent, followed by clean-up with QIAGEN RNeasy Minelute Clean-up kit in accordance with the prescribed protocol provided with the kit.	RNA was extracted with Trizol reagent, followed by clean-up with QIAGEN RNeasy Minelute Clean-up kit in accordance with the prescribed protocol provided with the kit.	RNA was extracted with Trizol reagent, followed by clean-up with QIAGEN RNeasy Minelute Clean-up kit in accordance with the prescribed protocol provided with the kit.	RNA was extracted with Trizol reagent, followed by clean-up with QIAGEN RNeasy Minelute Clean-up kit in accordance with the prescribed protocol provided with the kit.	RNA was extracted with Trizol reagent, followed by clean-up with QIAGEN RNeasy Minelute Clean-up kit in accordance with the prescribed protocol provided with the kit.	RNA was extracted with Trizol reagent, followed by clean-up with QIAGEN RNeasy Minelute Clean-up kit in accordance with the prescribed protocol provided with the kit.	RNA was extracted with Trizol reagent, followed by clean-up with QIAGEN RNeasy Minelute Clean-up kit in accordance with the prescribed protocol provided with the kit.	RNA was extracted with Trizol reagent, followed by clean-up with QIAGEN RNeasy Minelute Clean-up kit in accordance with the prescribed protocol provided with the kit.	RNA was extracted with Trizol reagent, followed by clean-up with QIAGEN RNeasy Minelute Clean-up kit in accordance with the prescribed protocol provided with the kit.	RNA was extracted with Trizol reagent, followed by clean-up with QIAGEN RNeasy Minelute Clean-up kit in accordance with the prescribed protocol provided with the kit.	RNA was extracted with Trizol reagent, followed by clean-up with QIAGEN RNeasy Minelute Clean-up kit in accordance with the prescribed protocol provided with the kit.	RNA was extracted with Trizol reagent, followed by clean-up with QIAGEN RNeasy Minelute Clean-up kit in accordance with the prescribed protocol provided with the kit.	RNA was extracted with Trizol reagent, followed by clean-up with QIAGEN RNeasy Minelute Clean-up kit in accordance with the prescribed protocol provided with the kit.	RNA was extracted with Trizol reagent, followed by clean-up with QIAGEN RNeasy Minelute Clean-up kit in accordance with the prescribed protocol provided with the kit.	RNA was extracted with Trizol reagent, followed by clean-up with QIAGEN RNeasy Minelute Clean-up kit in accordance with the prescribed protocol provided with the kit.	RNA was extracted with Trizol reagent, followed by clean-up with QIAGEN RNeasy Minelute Clean-up kit in accordance with the prescribed protocol provided with the kit.	RNA was extracted with Trizol reagent, followed by clean-up with QIAGEN RNeasy Minelute Clean-up kit in accordance with the prescribed protocol provided with the kit.	RNA was extracted with Trizol reagent, followed by clean-up with QIAGEN RNeasy Minelute Clean-up kit in accordance with the prescribed protocol provided with the kit.	RNA was extracted with Trizol reagent, followed by clean-up with QIAGEN RNeasy Minelute Clean-up kit in accordance with the prescribed protocol provided with the kit.	RNA was extracted with Trizol reagent, followed by clean-up with QIAGEN RNeasy Minelute Clean-up kit in accordance with the prescribed protocol provided with the kit.	RNA was extracted with Trizol reagent, followed by clean-up with QIAGEN RNeasy Minelute Clean-up kit in accordance with the prescribed protocol provided with the kit.	RNA was extracted with Trizol reagent, followed by clean-up with QIAGEN RNeasy Minelute Clean-up kit in accordance with the prescribed protocol provided with the kit.	RNA was extracted with Trizol reagent, followed by clean-up with QIAGEN RNeasy Minelute Clean-up kit in accordance with the prescribed protocol provided with the kit.	RNA was extracted with Trizol reagent, followed by clean-up with QIAGEN RNeasy Minelute Clean-up kit in accordance with the prescribed protocol provided with the kit.	RNA was extracted with Trizol reagent, followed by clean-up with QIAGEN RNeasy Minelute Clean-up kit in accordance with the prescribed protocol provided with the kit.	RNA was extracted with Trizol reagent, followed by clean-up with QIAGEN RNeasy Minelute Clean-up kit in accordance with the prescribed protocol provided with the kit.	RNA was extracted with Trizol reagent, followed by clean-up with QIAGEN RNeasy Minelute Clean-up kit in accordance with the prescribed protocol provided with the kit.	RNA was extracted with Trizol reagent, followed by clean-up with QIAGEN RNeasy Minelute Clean-up kit in accordance with the prescribed protocol provided with the kit.	RNA was extracted with Trizol reagent, followed by clean-up with QIAGEN RNeasy Minelute Clean-up kit in accordance with the prescribed protocol provided with the kit.	RNA was extracted with Trizol reagent, followed by clean-up with QIAGEN RNeasy Minelute Clean-up kit in accordance with the prescribed protocol provided with the kit.	RNA was extracted with Trizol reagent, followed by clean-up with QIAGEN RNeasy Minelute Clean-up kit in accordance with the prescribed protocol provided with the kit.	RNA was extracted with Trizol reagent, followed by clean-up with QIAGEN RNeasy Minelute Clean-up kit in accordance with the prescribed protocol provided with the kit.	RNA was extracted with Trizol reagent, followed by clean-up with QIAGEN RNeasy Minelute Clean-up kit in accordance with the prescribed protocol provided with the kit.	RNA was extracted with Trizol reagent, followed by clean-up with QIAGEN RNeasy Minelute Clean-up kit in accordance with the prescribed protocol provided with the kit.	RNA was extracted with Trizol reagent, followed by clean-up with QIAGEN RNeasy Minelute Clean-up kit in accordance with the prescribed protocol provided with the kit.	RNA was extracted with Trizol reagent, followed by clean-up with QIAGEN RNeasy Minelute Clean-up kit in accordance with the prescribed protocol provided with the kit.
!Sample_label_ch1	biotin	biotin	biotin	biotin	biotin	biotin	biotin	biotin	biotin	biotin	biotin	biotin	biotin	biotin	biotin	biotin	biotin	biotin	biotin	biotin	biotin	biotin	biotin	biotin	biotin	biotin	biotin	biotin	biotin	biotin	biotin	biotin	biotin	biotin	biotin	biotin	biotin	biotin	biotin	biotin	biotin	biotin	biotin	biotin	biotin	biotin	biotin	biotin	biotin
!Sample_label_protocol_ch1	Biotinylated cRNA samples were prepared with the Ambion MessageAmp kit for Illumina arrays	Biotinylated cRNA samples were prepared with the Ambion MessageAmp kit for Illumina arrays	Biotinylated cRNA samples were prepared with the Ambion MessageAmp kit for Illumina arrays	Biotinylated cRNA samples were prepared with the Ambion MessageAmp kit for Illumina arrays	Biotinylated cRNA samples were prepared with the Ambion MessageAmp kit for Illumina arrays	Biotinylated cRNA samples were prepared with the Ambion MessageAmp kit for Illumina arrays	Biotinylated cRNA samples were prepared with the Ambion MessageAmp kit for Illumina arrays	Biotinylated cRNA samples were prepared with the Ambion MessageAmp kit for Illumina arrays	Biotinylated cRNA samples were prepared with the Ambion MessageAmp kit for Illumina arrays	Biotinylated cRNA samples were prepared with the Ambion MessageAmp kit for Illumina arrays	Biotinylated cRNA samples were prepared with the Ambion MessageAmp kit for Illumina arrays	Biotinylated cRNA samples were prepared with the Ambion MessageAmp kit for Illumina arrays	Biotinylated cRNA samples were prepared with the Ambion MessageAmp kit for Illumina arrays	Biotinylated cRNA samples were prepared with the Ambion MessageAmp kit for Illumina arrays	Biotinylated cRNA samples were prepared with the Ambion MessageAmp kit for Illumina arrays	Biotinylated cRNA samples were prepared with the Ambion MessageAmp kit for Illumina arrays	Biotinylated cRNA samples were prepared with the Ambion MessageAmp kit for Illumina arrays	Biotinylated cRNA samples were prepared with the Ambion MessageAmp kit for Illumina arrays	Biotinylated cRNA samples were prepared with the Ambion MessageAmp kit for Illumina arrays	Biotinylated cRNA samples were prepared with the Ambion MessageAmp kit for Illumina arrays	Biotinylated cRNA samples were prepared with the Ambion MessageAmp kit for Illumina arrays	Biotinylated cRNA samples were prepared with the Ambion MessageAmp kit for Illumina arrays	Biotinylated cRNA samples were prepared with the Ambion MessageAmp kit for Illumina arrays	Biotinylated cRNA samples were prepared with the Ambion MessageAmp kit for Illumina arrays	Biotinylated cRNA samples were prepared with the Ambion MessageAmp kit for Illumina arrays	Biotinylated cRNA samples were prepared with the Ambion MessageAmp kit for Illumina arrays	Biotinylated cRNA samples were prepared with the Ambion MessageAmp kit for Illumina arrays	Biotinylated cRNA samples were prepared with the Ambion MessageAmp kit for Illumina arrays	Biotinylated cRNA samples were prepared with the Ambion MessageAmp kit for Illumina arrays	Biotinylated cRNA samples were prepared with the Ambion MessageAmp kit for Illumina arrays	Biotinylated cRNA samples were prepared with the Ambion MessageAmp kit for Illumina arrays	Biotinylated cRNA samples were prepared with the Ambion MessageAmp kit for Illumina arrays	Biotinylated cRNA samples were prepared with the Ambion MessageAmp kit for Illumina arrays	Biotinylated cRNA samples were prepared with the Ambion MessageAmp kit for Illumina arrays	Biotinylated cRNA samples were prepared with the Ambion MessageAmp kit for Illumina arrays	Biotinylated cRNA samples were prepared with the Ambion MessageAmp kit for Illumina arrays	Biotinylated cRNA samples were prepared with the Ambion MessageAmp kit for Illumina arrays	Biotinylated cRNA samples were prepared with the Ambion MessageAmp kit for Illumina arrays	Biotinylated cRNA samples were prepared with the Ambion MessageAmp kit for Illumina arrays	Biotinylated cRNA samples were prepared with the Ambion MessageAmp kit for Illumina arrays	Biotinylated cRNA samples were prepared with the Ambion MessageAmp kit for Illumina arrays	Biotinylated cRNA samples were prepared with the Ambion MessageAmp kit for Illumina arrays	Biotinylated cRNA samples were prepared with the Ambion MessageAmp kit for Illumina arrays	Biotinylated cRNA samples were prepared with the Ambion MessageAmp kit for Illumina arrays	Biotinylated cRNA samples were prepared with the Ambion MessageAmp kit for Illumina arrays	Biotinylated cRNA samples were prepared with the Ambion MessageAmp kit for Illumina arrays	Biotinylated cRNA samples were prepared with the Ambion MessageAmp kit for Illumina arrays	Biotinylated cRNA samples were prepared with the Ambion MessageAmp kit for Illumina arrays	Biotinylated cRNA samples were prepared with the Ambion MessageAmp kit for Illumina arrays
!Sample_taxid_ch1	9606	9606	9606	9606	9606	9606	9606	9606	9606	9606	9606	9606	9606	9606	9606	9606	9606	9606	9606	9606	9606	9606	9606	9606	9606	9606	9606	9606	9606	9606	9606	9606	9606	9606	9606	9606	9606	9606	9606	9606	9606	9606	9606	9606	9606	9606	9606	9606	9606
!Sample_hyb_protocol	Standard Illumina hybridization protocol	Standard Illumina hybridization protocol	Standard Illumina hybridization protocol	Standard Illumina hybridization protocol	Standard Illumina hybridization protocol	Standard Illumina hybridization protocol	Standard Illumina hybridization protocol	Standard Illumina hybridization protocol	Standard Illumina hybridization protocol	Standard Illumina hybridization protocol	Standard Illumina hybridization protocol	Standard Illumina hybridization protocol	Standard Illumina hybridization protocol	Standard Illumina hybridization protocol	Standard Illumina hybridization protocol	Standard Illumina hybridization protocol	Standard Illumina hybridization protocol	Standard Illumina hybridization protocol	Standard Illumina hybridization protocol	Standard Illumina hybridization protocol	Standard Illumina hybridization protocol	Standard Illumina hybridization protocol	Standard Illumina hybridization protocol	Standard Illumina hybridization protocol	Standard Illumina hybridization protocol	Standard Illumina hybridization protocol	Standard Illumina hybridization protocol	Standard Illumina hybridization protocol	Standard Illumina hybridization protocol	Standard Illumina hybridization protocol	Standard Illumina hybridization protocol	Standard Illumina hybridization protocol	Standard Illumina hybridization protocol	Standard Illumina hybridization protocol	Standard Illumina hybridization protocol	Standard Illumina hybridization protocol	Standard Illumina hybridization protocol	Standard Illumina hybridization protocol	Standard Illumina hybridization protocol	Standard Illumina hybridization protocol	Standard Illumina hybridization protocol	Standard Illumina hybridization protocol	Standard Illumina hybridization protocol	Standard Illumina hybridization protocol	Standard Illumina hybridization protocol	Standard Illumina hybridization protocol	Standard Illumina hybridization protocol	Standard Illumina hybridization protocol	Standard Illumina hybridization protocol
!Sample_scan_protocol	Standard Illumina scanning protocol	Standard Illumina scanning protocol	Standard Illumina scanning protocol	Standard Illumina scanning protocol	Standard Illumina scanning protocol	Standard Illumina scanning protocol	Standard Illumina scanning protocol	Standard Illumina scanning protocol	Standard Illumina scanning protocol	Standard Illumina scanning protocol	Standard Illumina scanning protocol	Standard Illumina scanning protocol	Standard Illumina scanning protocol	Standard Illumina scanning protocol	Standard Illumina scanning protocol	Standard Illumina scanning protocol	Standard Illumina scanning protocol	Standard Illumina scanning protocol	Standard Illumina scanning protocol	Standard Illumina scanning protocol	Standard Illumina scanning protocol	Standard Illumina scanning protocol	Standard Illumina scanning protocol	Standard Illumina scanning protocol	Standard Illumina scanning protocol	Standard Illumina scanning protocol	Standard Illumina scanning protocol	Standard Illumina scanning protocol	Standard Illumina scanning protocol	Standard Illumina scanning protocol	Standard Illumina scanning protocol	Standard Illumina scanning protocol	Standard Illumina scanning protocol	Standard Illumina scanning protocol	Standard Illumina scanning protocol	Standard Illumina scanning protocol	Standard Illumina scanning protocol	Standard Illumina scanning protocol	Standard Illumina scanning protocol	Standard Illumina scanning protocol	Standard Illumina scanning protocol	Standard Illumina scanning protocol	Standard Illumina scanning protocol	Standard Illumina scanning protocol	Standard Illumina scanning protocol	Standard Illumina scanning protocol	Standard Illumina scanning protocol	Standard Illumina scanning protocol	Standard Illumina scanning protocol
!Sample_description	Healthy Control	Valproate Non-responder	Healthy Control	Healthy Control	Drug-naïve	Valproate Responder	Healthy Control	Valproate Non-responder	Valproate Responder	Healthy Control	Healthy Control	Valproate Responder	Drug-naïve	Healthy Control	Healthy Control	Carbamazepine Responder	Healthy Control	Carbamazepine Non-responder	Drug-naïve	Phenytoin Non-responder	Healthy Control	Healthy Control	Carbamazepine Responder	Healthy Control	Healthy Control	Phenytoin Responder	Drug-naïve	Healthy Control	Carbamazepine Responder	Valproate Non-responder	Healthy Control	Healthy Control	Phenytoin Responder	Carbamazepine Non-responder	Healthy Control	Phenytoin Responder	Valproate Non-responder	Valproate Responder	Healthy Control	Valproate Responder	Valproate Non-responder	Healthy Control	Healthy Control	Valproate Responder	Drug-naïve	Healthy Control	Carbamazepine Responder	Drug-naïve	Carbamazepine Responder
!Sample_data_processing	The raw intensity files were extracted from GenomeStudio and then uploaded in R software ('limma' package in R) to perform background correction. Further, filtration of probes with detection p<0.05 for at least 50% arrays per chip was performed on the background-corrected data which reduced the number of probes to only 13,165 from the initial 47,231 probes. Finally, the filtered data were normali…	The raw intensity files were extracted from GenomeStudio and then uploaded in R software ('limma' package in R) to perform background correction. Further, filtration of probes with detection p<0.05 for at least 50% arrays per chip was performed on the background-corrected data which reduced the number of probes to only 13,165 from the initial 47,231 probes. Finally, the filtered data were normali…	The raw intensity files were extracted from GenomeStudio and then uploaded in R software ('limma' package in R) to perform background correction. Further, filtration of probes with detection p<0.05 for at least 50% arrays per chip was performed on the background-corrected data which reduced the number of probes to only 13,165 from the initial 47,231 probes. Finally, the filtered data were normali…	The raw intensity files were extracted from GenomeStudio and then uploaded in R software ('limma' package in R) to perform background correction. Further, filtration of probes with detection p<0.05 for at least 50% arrays per chip was performed on the background-corrected data which reduced the number of probes to only 13,165 from the initial 47,231 probes. Finally, the filtered data were normali…	The raw intensity files were extracted from GenomeStudio and then uploaded in R software ('limma' package in R) to perform background correction. Further, filtration of probes with detection p<0.05 for at least 50% arrays per chip was performed on the background-corrected data which reduced the number of probes to only 13,165 from the initial 47,231 probes. Finally, the filtered data were normali…	The raw intensity files were extracted from GenomeStudio and then uploaded in R software ('limma' package in R) to perform background correction. Further, filtration of probes with detection p<0.05 for at least 50% arrays per chip was performed on the background-corrected data which reduced the number of probes to only 13,165 from the initial 47,231 probes. Finally, the filtered data were normali…	The raw intensity files were extracted from GenomeStudio and then uploaded in R software ('limma' package in R) to perform background correction. Further, filtration of probes with detection p<0.05 for at least 50% arrays per chip was performed on the background-corrected data which reduced the number of probes to only 13,165 from the initial 47,231 probes. Finally, the filtered data were normali…	The raw intensity files were extracted from GenomeStudio and then uploaded in R software ('limma' package in R) to perform background correction. Further, filtration of probes with detection p<0.05 for at least 50% arrays per chip was performed on the background-corrected data which reduced the number of probes to only 13,165 from the initial 47,231 probes. Finally, the filtered data were normali…	The raw intensity files were extracted from GenomeStudio and then uploaded in R software ('limma' package in R) to perform background correction. Further, filtration of probes with detection p<0.05 for at least 50% arrays per chip was performed on the background-corrected data which reduced the number of probes to only 13,165 from the initial 47,231 probes. Finally, the filtered data were normali…	The raw intensity files were extracted from GenomeStudio and then uploaded in R software ('limma' package in R) to perform background correction. Further, filtration of probes with detection p<0.05 for at least 50% arrays per chip was performed on the background-corrected data which reduced the number of probes to only 13,165 from the initial 47,231 probes. Finally, the filtered data were normali…	The raw intensity files were extracted from GenomeStudio and then uploaded in R software ('limma' package in R) to perform background correction. Further, filtration of probes with detection p<0.05 for at least 50% arrays per chip was performed on the background-corrected data which reduced the number of probes to only 13,165 from the initial 47,231 probes. Finally, the filtered data were normali…	The raw intensity files were extracted from GenomeStudio and then uploaded in R software ('limma' package in R) to perform background correction. Further, filtration of probes with detection p<0.05 for at least 50% arrays per chip was performed on the background-corrected data which reduced the number of probes to only 13,165 from the initial 47,231 probes. Finally, the filtered data were normali…	The raw intensity files were extracted from GenomeStudio and then uploaded in R software ('limma' package in R) to perform background correction. Further, filtration of probes with detection p<0.05 for at least 50% arrays per chip was performed on the background-corrected data which reduced the number of probes to only 13,165 from the initial 47,231 probes. Finally, the filtered data were normali…	The raw intensity files were extracted from GenomeStudio and then uploaded in R software ('limma' package in R) to perform background correction. Further, filtration of probes with detection p<0.05 for at least 50% arrays per chip was performed on the background-corrected data which reduced the number of probes to only 13,165 from the initial 47,231 probes. Finally, the filtered data were normali…	The raw intensity files were extracted from GenomeStudio and then uploaded in R software ('limma' package in R) to perform background correction. Further, filtration of probes with detection p<0.05 for at least 50% arrays per chip was performed on the background-corrected data which reduced the number of probes to only 13,165 from the initial 47,231 probes. Finally, the filtered data were normali…	The raw intensity files were extracted from GenomeStudio and then uploaded in R software ('limma' package in R) to perform background correction. Further, filtration of probes with detection p<0.05 for at least 50% arrays per chip was performed on the background-corrected data which reduced the number of probes to only 13,165 from the initial 47,231 probes. Finally, the filtered data were normali…	The raw intensity files were extracted from GenomeStudio and then uploaded in R software ('limma' package in R) to perform background correction. Further, filtration of probes with detection p<0.05 for at least 50% arrays per chip was performed on the background-corrected data which reduced the number of probes to only 13,165 from the initial 47,231 probes. Finally, the filtered data were normali…	The raw intensity files were extracted from GenomeStudio and then uploaded in R software ('limma' package in R) to perform background correction. Further, filtration of probes with detection p<0.05 for at least 50% arrays per chip was performed on the background-corrected data which reduced the number of probes to only 13,165 from the initial 47,231 probes. Finally, the filtered data were normali…	The raw intensity files were extracted from GenomeStudio and then uploaded in R software ('limma' package in R) to perform background correction. Further, filtration of probes with detection p<0.05 for at least 50% arrays per chip was performed on the background-corrected data which reduced the number of probes to only 13,165 from the initial 47,231 probes. Finally, the filtered data were normali…	The raw intensity files were extracted from GenomeStudio and then uploaded in R software ('limma' package in R) to perform background correction. Further, filtration of probes with detection p<0.05 for at least 50% arrays per chip was performed on the background-corrected data which reduced the number of probes to only 13,165 from the initial 47,231 probes. Finally, the filtered data were normali…	The raw intensity files were extracted from GenomeStudio and then uploaded in R software ('limma' package in R) to perform background correction. Further, filtration of probes with detection p<0.05 for at least 50% arrays per chip was performed on the background-corrected data which reduced the number of probes to only 13,165 from the initial 47,231 probes. Finally, the filtered data were normali…	The raw intensity files were extracted from GenomeStudio and then uploaded in R software ('limma' package in R) to perform background correction. Further, filtration of probes with detection p<0.05 for at least 50% arrays per chip was performed on the background-corrected data which reduced the number of probes to only 13,165 from the initial 47,231 probes. Finally, the filtered data were normali…	The raw intensity files were extracted from GenomeStudio and then uploaded in R software ('limma' package in R) to perform background correction. Further, filtration of probes with detection p<0.05 for at least 50% arrays per chip was performed on the background-corrected data which reduced the number of probes to only 13,165 from the initial 47,231 probes. Finally, the filtered data were normali…	The raw intensity files were extracted from GenomeStudio and then uploaded in R software ('limma' package in R) to perform background correction. Further, filtration of probes with detection p<0.05 for at least 50% arrays per chip was performed on the background-corrected data which reduced the number of probes to only 13,165 from the initial 47,231 probes. Finally, the filtered data were normali…	The raw intensity files were extracted from GenomeStudio and then uploaded in R software ('limma' package in R) to perform background correction. Further, filtration of probes with detection p<0.05 for at least 50% arrays per chip was performed on the background-corrected data which reduced the number of probes to only 13,165 from the initial 47,231 probes. Finally, the filtered data were normali…	The raw intensity files were extracted from GenomeStudio and then uploaded in R software ('limma' package in R) to perform background correction. Further, filtration of probes with detection p<0.05 for at least 50% arrays per chip was performed on the background-corrected data which reduced the number of probes to only 13,165 from the initial 47,231 probes. Finally, the filtered data were normali…	The raw intensity files were extracted from GenomeStudio and then uploaded in R software ('limma' package in R) to perform background correction. Further, filtration of probes with detection p<0.05 for at least 50% arrays per chip was performed on the background-corrected data which reduced the number of probes to only 13,165 from the initial 47,231 probes. Finally, the filtered data were normali…	The raw intensity files were extracted from GenomeStudio and then uploaded in R software ('limma' package in R) to perform background correction. Further, filtration of probes with detection p<0.05 for at least 50% arrays per chip was performed on the background-corrected data which reduced the number of probes to only 13,165 from the initial 47,231 probes. Finally, the filtered data were normali…	The raw intensity files were extracted from GenomeStudio and then uploaded in R software ('limma' package in R) to perform background correction. Further, filtration of probes with detection p<0.05 for at least 50% arrays per chip was performed on the background-corrected data which reduced the number of probes to only 13,165 from the initial 47,231 probes. Finally, the filtered data were normali…	The raw intensity files were extracted from GenomeStudio and then uploaded in R software ('limma' package in R) to perform background correction. Further, filtration of probes with detection p<0.05 for at least 50% arrays per chip was performed on the background-corrected data which reduced the number of probes to only 13,165 from the initial 47,231 probes. Finally, the filtered data were normali…	The raw intensity files were extracted from GenomeStudio and then uploaded in R software ('limma' package in R) to perform background correction. Further, filtration of probes with detection p<0.05 for at least 50% arrays per chip was performed on the background-corrected data which reduced the number of probes to only 13,165 from the initial 47,231 probes. Finally, the filtered data were normali…	The raw intensity files were extracted from GenomeStudio and then uploaded in R software ('limma' package in R) to perform background correction. Further, filtration of probes with detection p<0.05 for at least 50% arrays per chip was performed on the background-corrected data which reduced the number of probes to only 13,165 from the initial 47,231 probes. Finally, the filtered data were normali…	The raw intensity files were extracted from GenomeStudio and then uploaded in R software ('limma' package in R) to perform background correction. Further, filtration of probes with detection p<0.05 for at least 50% arrays per chip was performed on the background-corrected data which reduced the number of probes to only 13,165 from the initial 47,231 probes. Finally, the filtered data were normali…	The raw intensity files were extracted from GenomeStudio and then uploaded in R software ('limma' package in R) to perform background correction. Further, filtration of probes with detection p<0.05 for at least 50% arrays per chip was performed on the background-corrected data which reduced the number of probes to only 13,165 from the initial 47,231 probes. Finally, the filtered data were normali…	The raw intensity files were extracted from GenomeStudio and then uploaded in R software ('limma' package in R) to perform background correction. Further, filtration of probes with detection p<0.05 for at least 50% arrays per chip was performed on the background-corrected data which reduced the number of probes to only 13,165 from the initial 47,231 probes. Finally, the filtered data were normali…	The raw intensity files were extracted from GenomeStudio and then uploaded in R software ('limma' package in R) to perform background correction. Further, filtration of probes with detection p<0.05 for at least 50% arrays per chip was performed on the background-corrected data which reduced the number of probes to only 13,165 from the initial 47,231 probes. Finally, the filtered data were normali…	The raw intensity files were extracted from GenomeStudio and then uploaded in R software ('limma' package in R) to perform background correction. Further, filtration of probes with detection p<0.05 for at least 50% arrays per chip was performed on the background-corrected data which reduced the number of probes to only 13,165 from the initial 47,231 probes. Finally, the filtered data were normali…	The raw intensity files were extracted from GenomeStudio and then uploaded in R software ('limma' package in R) to perform background correction. Further, filtration of probes with detection p<0.05 for at least 50% arrays per chip was performed on the background-corrected data which reduced the number of probes to only 13,165 from the initial 47,231 probes. Finally, the filtered data were normali…	The raw intensity files were extracted from GenomeStudio and then uploaded in R software ('limma' package in R) to perform background correction. Further, filtration of probes with detection p<0.05 for at least 50% arrays per chip was performed on the background-corrected data which reduced the number of probes to only 13,165 from the initial 47,231 probes. Finally, the filtered data were normali…	The raw intensity files were extracted from GenomeStudio and then uploaded in R software ('limma' package in R) to perform background correction. Further, filtration of probes with detection p<0.05 for at least 50% arrays per chip was performed on the background-corrected data which reduced the number of probes to only 13,165 from the initial 47,231 probes. Finally, the filtered data were normali…	The raw intensity files were extracted from GenomeStudio and then uploaded in R software ('limma' package in R) to perform background correction. Further, filtration of probes with detection p<0.05 for at least 50% arrays per chip was performed on the background-corrected data which reduced the number of probes to only 13,165 from the initial 47,231 probes. Finally, the filtered data were normali…	The raw intensity files were extracted from GenomeStudio and then uploaded in R software ('limma' package in R) to perform background correction. Further, filtration of probes with detection p<0.05 for at least 50% arrays per chip was performed on the background-corrected data which reduced the number of probes to only 13,165 from the initial 47,231 probes. Finally, the filtered data were normali…	The raw intensity files were extracted from GenomeStudio and then uploaded in R software ('limma' package in R) to perform background correction. Further, filtration of probes with detection p<0.05 for at least 50% arrays per chip was performed on the background-corrected data which reduced the number of probes to only 13,165 from the initial 47,231 probes. Finally, the filtered data were normali…	The raw intensity files were extracted from GenomeStudio and then uploaded in R software ('limma' package in R) to perform background correction. Further, filtration of probes with detection p<0.05 for at least 50% arrays per chip was performed on the background-corrected data which reduced the number of probes to only 13,165 from the initial 47,231 probes. Finally, the filtered data were normali…	The raw intensity files were extracted from GenomeStudio and then uploaded in R software ('limma' package in R) to perform background correction. Further, filtration of probes with detection p<0.05 for at least 50% arrays per chip was performed on the background-corrected data which reduced the number of probes to only 13,165 from the initial 47,231 probes. Finally, the filtered data were normali…	The raw intensity files were extracted from GenomeStudio and then uploaded in R software ('limma' package in R) to perform background correction. Further, filtration of probes with detection p<0.05 for at least 50% arrays per chip was performed on the background-corrected data which reduced the number of probes to only 13,165 from the initial 47,231 probes. Finally, the filtered data were normali…	The raw intensity files were extracted from GenomeStudio and then uploaded in R software ('limma' package in R) to perform background correction. Further, filtration of probes with detection p<0.05 for at least 50% arrays per chip was performed on the background-corrected data which reduced the number of probes to only 13,165 from the initial 47,231 probes. Finally, the filtered data were normali…	The raw intensity files were extracted from GenomeStudio and then uploaded in R software ('limma' package in R) to perform background correction. Further, filtration of probes with detection p<0.05 for at least 50% arrays per chip was performed on the background-corrected data which reduced the number of probes to only 13,165 from the initial 47,231 probes. Finally, the filtered data were normali…	The raw intensity files were extracted from GenomeStudio and then uploaded in R software ('limma' package in R) to perform background correction. Further, filtration of probes with detection p<0.05 for at least 50% arrays per chip was performed on the background-corrected data which reduced the number of probes to only 13,165 from the initial 47,231 probes. Finally, the filtered data were normali…
!Sample_platform_id	GPL10558	GPL10558	GPL10558	GPL10558	GPL10558	GPL10558	GPL10558	GPL10558	GPL10558	GPL10558	GPL10558	GPL10558	GPL10558	GPL10558	GPL10558	GPL10558	GPL10558	GPL10558	GPL10558	GPL10558	GPL10558	GPL10558	GPL10558	GPL10558	GPL10558	GPL10558	GPL10558	GPL10558	GPL10558	GPL10558	GPL10558	GPL10558	GPL10558	GPL10558	GPL10558	GPL10558	GPL10558	GPL10558	GPL10558	GPL10558	GPL10558	GPL10558	GPL10558	GPL10558	GPL10558	GPL10558	GPL10558	GPL10558	GPL10558
!Sample_contact_name	Ritushree,,Kukreti	Ritushree,,Kukreti	Ritushree,,Kukreti	Ritushree,,Kukreti	Ritushree,,Kukreti	Ritushree,,Kukreti	Ritushree,,Kukreti	Ritushree,,Kukreti	Ritushree,,Kukreti	Ritushree,,Kukreti	Ritushree,,Kukreti	Ritushree,,Kukreti	Ritushree,,Kukreti	Ritushree,,Kukreti	Ritushree,,Kukreti	Ritushree,,Kukreti	Ritushree,,Kukreti	Ritushree,,Kukreti	Ritushree,,Kukreti	Ritushree,,Kukreti	Ritushree,,Kukreti	Ritushree,,Kukreti	Ritushree,,Kukreti	Ritushree,,Kukreti	Ritushree,,Kukreti	Ritushree,,Kukreti	Ritushree,,Kukreti	Ritushree,,Kukreti	Ritushree,,Kukreti	Ritushree,,Kukreti	Ritushree,,Kukreti	Ritushree,,Kukreti	Ritushree,,Kukreti	Ritushree,,Kukreti	Ritushree,,Kukreti	Ritushree,,Kukreti	Ritushree,,Kukreti	Ritushree,,Kukreti	Ritushree,,Kukreti	Ritushree,,Kukreti	Ritushree,,Kukreti	Ritushree,,Kukreti	Ritushree,,Kukreti	Ritushree,,Kukreti	Ritushree,,Kukreti	Ritushree,,Kukreti	Ritushree,,Kukreti	Ritushree,,Kukreti	Ritushree,,Kukreti
!Sample_contact_email	ritus@igib.in	ritus@igib.in	ritus@igib.in	ritus@igib.in	ritus@igib.in	ritus@igib.in	ritus@igib.in	ritus@igib.in	ritus@igib.in	ritus@igib.in	ritus@igib.in	ritus@igib.in	ritus@igib.in	ritus@igib.in	ritus@igib.in	ritus@igib.in	ritus@igib.in	ritus@igib.in	ritus@igib.in	ritus@igib.in	ritus@igib.in	ritus@igib.in	ritus@igib.in	ritus@igib.in	ritus@igib.in	ritus@igib.in	ritus@igib.in	ritus@igib.in	ritus@igib.in	ritus@igib.in	ritus@igib.in	ritus@igib.in	ritus@igib.in	ritus@igib.in	ritus@igib.in	ritus@igib.in	ritus@igib.in	ritus@igib.in	ritus@igib.in	ritus@igib.in	ritus@igib.in	ritus@igib.in	ritus@igib.in	ritus@igib.in	ritus@igib.in	ritus@igib.in	ritus@igib.in	ritus@igib.in	ritus@igib.in
!Sample_contact_laboratory	403B	403B	403B	403B	403B	403B	403B	403B	403B	403B	403B	403B	403B	403B	403B	403B	403B	403B	403B	403B	403B	403B	403B	403B	403B	403B	403B	403B	403B	403B	403B	403B	403B	403B	403B	403B	403B	403B	403B	403B	403B	403B	403B	403B	403B	403B	403B	403B	403B
!Sample_contact_department	Genomics and Molecular Medicine Unit	Genomics and Molecular Medicine Unit	Genomics and Molecular Medicine Unit	Genomics and Molecular Medicine Unit	Genomics and Molecular Medicine Unit	Genomics and Molecular Medicine Unit	Genomics and Molecular Medicine Unit	Genomics and Molecular Medicine Unit	Genomics and Molecular Medicine Unit	Genomics and Molecular Medicine Unit	Genomics and Molecular Medicine Unit	Genomics and Molecular Medicine Unit	Genomics and Molecular Medicine Unit	Genomics and Molecular Medicine Unit	Genomics and Molecular Medicine Unit	Genomics and Molecular Medicine Unit	Genomics and Molecular Medicine Unit	Genomics and Molecular Medicine Unit	Genomics and Molecular Medicine Unit	Genomics and Molecular Medicine Unit	Genomics and Molecular Medicine Unit	Genomics and Molecular Medicine Unit	Genomics and Molecular Medicine Unit	Genomics and Molecular Medicine Unit	Genomics and Molecular Medicine Unit	Genomics and Molecular Medicine Unit	Genomics and Molecular Medicine Unit	Genomics and Molecular Medicine Unit	Genomics and Molecular Medicine Unit	Genomics and Molecular Medicine Unit	Genomics and Molecular Medicine Unit	Genomics and Molecular Medicine Unit	Genomics and Molecular Medicine Unit	Genomics and Molecular Medicine Unit	Genomics and Molecular Medicine Unit	Genomics and Molecular Medicine Unit	Genomics and Molecular Medicine Unit	Genomics and Molecular Medicine Unit	Genomics and Molecular Medicine Unit	Genomics and Molecular Medicine Unit	Genomics and Molecular Medicine Unit	Genomics and Molecular Medicine Unit	Genomics and Molecular Medicine Unit	Genomics and Molecular Medicine Unit	Genomics and Molecular Medicine Unit	Genomics and Molecular Medicine Unit	Genomics and Molecular Medicine Unit	Genomics and Molecular Medicine Unit	Genomics and Molecular Medicine Unit
!Sample_contact_institute	CSIR-IGIB	CSIR-IGIB	CSIR-IGIB	CSIR-IGIB	CSIR-IGIB	CSIR-IGIB	CSIR-IGIB	CSIR-IGIB	CSIR-IGIB	CSIR-IGIB	CSIR-IGIB	CSIR-IGIB	CSIR-IGIB	CSIR-IGIB	CSIR-IGIB	CSIR-IGIB	CSIR-IGIB	CSIR-IGIB	CSIR-IGIB	CSIR-IGIB	CSIR-IGIB	CSIR-IGIB	CSIR-IGIB	CSIR-IGIB	CSIR-IGIB	CSIR-IGIB	CSIR-IGIB	CSIR-IGIB	CSIR-IGIB	CSIR-IGIB	CSIR-IGIB	CSIR-IGIB	CSIR-IGIB	CSIR-IGIB	CSIR-IGIB	CSIR-IGIB	CSIR-IGIB	CSIR-IGIB	CSIR-IGIB	CSIR-IGIB	CSIR-IGIB	CSIR-IGIB	CSIR-IGIB	CSIR-IGIB	CSIR-IGIB	CSIR-IGIB	CSIR-IGIB	CSIR-IGIB	CSIR-IGIB
!Sample_contact_address	CSIR-IGIB, Mall road, Opp. Jubilee Hall, University of Delhi	CSIR-IGIB, Mall road, Opp. Jubilee Hall, University of Delhi	CSIR-IGIB, Mall road, Opp. Jubilee Hall, University of Delhi	CSIR-IGIB, Mall road, Opp. Jubilee Hall, University of Delhi	CSIR-IGIB, Mall road, Opp. Jubilee Hall, University of Delhi	CSIR-IGIB, Mall road, Opp. Jubilee Hall, University of Delhi	CSIR-IGIB, Mall road, Opp. Jubilee Hall, University of Delhi	CSIR-IGIB, Mall road, Opp. Jubilee Hall, University of Delhi	CSIR-IGIB, Mall road, Opp. Jubilee Hall, University of Delhi	CSIR-IGIB, Mall road, Opp. Jubilee Hall, University of Delhi	CSIR-IGIB, Mall road, Opp. Jubilee Hall, University of Delhi	CSIR-IGIB, Mall road, Opp. Jubilee Hall, University of Delhi	CSIR-IGIB, Mall road, Opp. Jubilee Hall, University of Delhi	CSIR-IGIB, Mall road, Opp. Jubilee Hall, University of Delhi	CSIR-IGIB, Mall road, Opp. Jubilee Hall, University of Delhi	CSIR-IGIB, Mall road, Opp. Jubilee Hall, University of Delhi	CSIR-IGIB, Mall road, Opp. Jubilee Hall, University of Delhi	CSIR-IGIB, Mall road, Opp. Jubilee Hall, University of Delhi	CSIR-IGIB, Mall road, Opp. Jubilee Hall, University of Delhi	CSIR-IGIB, Mall road, Opp. Jubilee Hall, University of Delhi	CSIR-IGIB, Mall road, Opp. Jubilee Hall, University of Delhi	CSIR-IGIB, Mall road, Opp. Jubilee Hall, University of Delhi	CSIR-IGIB, Mall road, Opp. Jubilee Hall, University of Delhi	CSIR-IGIB, Mall road, Opp. Jubilee Hall, University of Delhi	CSIR-IGIB, Mall road, Opp. Jubilee Hall, University of Delhi	CSIR-IGIB, Mall road, Opp. Jubilee Hall, University of Delhi	CSIR-IGIB, Mall road, Opp. Jubilee Hall, University of Delhi	CSIR-IGIB, Mall road, Opp. Jubilee Hall, University of Delhi	CSIR-IGIB, Mall road, Opp. Jubilee Hall, University of Delhi	CSIR-IGIB, Mall road, Opp. Jubilee Hall, University of Delhi	CSIR-IGIB, Mall road, Opp. Jubilee Hall, University of Delhi	CSIR-IGIB, Mall road, Opp. Jubilee Hall, University of Delhi	CSIR-IGIB, Mall road, Opp. Jubilee Hall, University of Delhi	CSIR-IGIB, Mall road, Opp. Jubilee Hall, University of Delhi	CSIR-IGIB, Mall road, Opp. Jubilee Hall, University of Delhi	CSIR-IGIB, Mall road, Opp. Jubilee Hall, University of Delhi	CSIR-IGIB, Mall road, Opp. Jubilee Hall, University of Delhi	CSIR-IGIB, Mall road, Opp. Jubilee Hall, University of Delhi	CSIR-IGIB, Mall road, Opp. Jubilee Hall, University of Delhi	CSIR-IGIB, Mall road, Opp. Jubilee Hall, University of Delhi	CSIR-IGIB, Mall road, Opp. Jubilee Hall, University of Delhi	CSIR-IGIB, Mall road, Opp. Jubilee Hall, University of Delhi	CSIR-IGIB, Mall road, Opp. Jubilee Hall, University of Delhi	CSIR-IGIB, Mall road, Opp. Jubilee Hall, University of Delhi	CSIR-IGIB, Mall road, Opp. Jubilee Hall, University of Delhi	CSIR-IGIB, Mall road, Opp. Jubilee Hall, University of Delhi	CSIR-IGIB, Mall road, Opp. Jubilee Hall, University of Delhi	CSIR-IGIB, Mall road, Opp. Jubilee Hall, University of Delhi	CSIR-IGIB, Mall road, Opp. Jubilee Hall, University of Delhi
!Sample_contact_city	New Delhi	New Delhi	New Delhi	New Delhi	New Delhi	New Delhi	New Delhi	New Delhi	New Delhi	New Delhi	New Delhi	New Delhi	New Delhi	New Delhi	New Delhi	New Delhi	New Delhi	New Delhi	New Delhi	New Delhi	New Delhi	New Delhi	New Delhi	New Delhi	New Delhi	New Delhi	New Delhi	New Delhi	New Delhi	New Delhi	New Delhi	New Delhi	New Delhi	New Delhi	New Delhi	New Delhi	New Delhi	New Delhi	New Delhi	New Delhi	New Delhi	New Delhi	New Delhi	New Delhi	New Delhi	New Delhi	New Delhi	New Delhi	New Delhi
!Sample_contact_state	Delhi	Delhi	Delhi	Delhi	Delhi	Delhi	Delhi	Delhi	Delhi	Delhi	Delhi	Delhi	Delhi	Delhi	Delhi	Delhi	Delhi	Delhi	Delhi	Delhi	Delhi	Delhi	Delhi	Delhi	Delhi	Delhi	Delhi	Delhi	Delhi	Delhi	Delhi	Delhi	Delhi	Delhi	Delhi	Delhi	Delhi	Delhi	Delhi	Delhi	Delhi	Delhi	Delhi	Delhi	Delhi	Delhi	Delhi	Delhi	Delhi
!Sample_contact_zip/postal_code	110007	110007	110007	110007	110007	110007	110007	110007	110007	110007	110007	110007	110007	110007	110007	110007	110007	110007	110007	110007	110007	110007	110007	110007	110007	110007	110007	110007	110007	110007	110007	110007	110007	110007	110007	110007	110007	110007	110007	110007	110007	110007	110007	110007	110007	110007	110007	110007	110007
!Sample_contact_country	India	India	India	India	India	India	India	India	India	India	India	India	India	India	India	India	India	India	India	India	India	India	India	India	India	India	India	India	India	India	India	India	India	India	India	India	India	India	India	India	India	India	India	India	India	India	India	India	India
!Sample_supplementary_file	NONE	NONE	NONE	NONE	NONE	NONE	NONE	NONE	NONE	NONE	NONE	NONE	NONE	NONE	NONE	NONE	NONE	NONE	NONE	NONE	NONE	NONE	NONE	NONE	NONE	NONE	NONE	NONE	NONE	NONE	NONE	NONE	NONE	NONE	NONE	NONE	NONE	NONE	NONE	NONE	NONE	NONE	NONE	NONE	NONE	NONE	NONE	NONE	NONE
!Sample_data_row_count	13165	13165	13165	13165	13165	13165	13165	13165	13165	13165	13165	13165	13165	13165	13165	13165	13165	13165	13165	13165	13165	13165	13165	13165	13165	13165	13165	13165	13165	13165	13165	13165	13165	13165	13165	13165	13165	13165	13165	13165	13165	13165	13165	13165	13165	13165	13165	13165	13165
!series_matrix_table_begin
ID_REF	GSM4255766	GSM4255767	GSM4255768	GSM4255769	GSM4255770	GSM4255771	GSM4255772	GSM4255773	GSM4255774	GSM4255775	GSM4255776	GSM4255777	GSM4255778	GSM4255779	GSM4255780	GSM4255781	GSM4255782	GSM4255783	GSM4255784	GSM4255785	GSM4255786	GSM4255787	GSM4255788	GSM4255789	GSM4255790	GSM4255791	GSM4255792	GSM4255793	GSM4255794	GSM4255795	GSM4255796	GSM4255797	GSM4255798	GSM4255799	GSM4255800	GSM4255801	GSM4255802	GSM4255803	GSM4255804	GSM4255805	GSM4255806	GSM4255807	GSM4255808	GSM4255809	GSM4255810	GSM4255811	GSM4255812	GSM4255813	GSM4255814
ILMN_1343291	12.6495	12.7866	12.7479	12.8822	12.8485	12.8018	12.9245	12.9062	12.7842	12.8059	12.9324	12.8696	12.7679	12.88	12.7605	12.7615	12.9147	12.8272	12.9126	12.8405	12.8294	12.8771	12.9184	12.6898	12.7688	12.915	12.9423	12.8673	12.7722	12.8192	12.8162	12.7716	12.8037	12.8224	12.8429	12.7091	12.8044	12.8759	12.7932	12.9426	12.7651	12.7794	12.8368	12.8624	12.7192	12.9844	12.7771	12.8815	12.7592
ILMN_1343295	9.06871	9.04674	9.17322	9.19445	8.94926	9.43709	9.31164	9.0978	9.33817	9.55682	9.31322	9.19626	9.14402	9.16863	9.17971	9.35145	9.0493	9.33779	8.94035	9.27777	9.09578	9.12892	9.24414	9.47103	9.04225	9.29549	9.22668	9.35977	8.9959	9.35169	8.91528	9.52194	9.53223	9.36725	8.99911	9.6502	9.32198	9.22071	9.24838	9.56498	9.25985	9.23296	9.30128	8.90929	9.3254	9.0069	9.2116	9.34269	9.00152
ILMN_1651228	11.2598	11.3656	11.1119	10.2499	10.8797	11.1232	10.9611	11.1296	11.1496	10.7475	11.7927	11.3597	11.3635	11.0644	10.8114	10.8717	10.8058	10.8695	10.6003	11.0456	11.1827	11.3832	11.0757	11.5461	11.6155	10.8063	11.2514	11.0123	11.0749	11.2197	11.0738	10.8307	11.1651	10.3354	11.532	10.9031	11.2962	10.8762	11.118	11.1237	11.3917	10.9598	11.285	10.6611	10.723	10.7112	11.6482	10.8456	10.6833
ILMN_1651229	4.3763	3.94168	4.41573	4.34736	4.40761	4.29582	4.6037	4.47226	4.33427	4.37355	4.67015	4.24795	4.13013	4.02863	4.40028	4.11493	4.59834	4.51433	4.27341	4.19902	4.40462	4.42918	4.41104	4.68375	4.27621	4.19778	4.28427	4.31689	4.39443	4.67101	4.35743	4.25757	4.63579	4.53528	4.28942	4.58367	4.32471	4.57253	4.55452	4.29761	4.08025	4.60461	4.43584	4.46619	4.40273	4.21907	4.11772	4.37289	4.28073
ILMN_1651254	8.4241	8.06281	8.10286	8.88278	8.12789	8.39819	8.13204	7.98981	7.87491	8.41312	8.53349	8.15241	8.31974	8.4145	8.2814	8.35574	8.12258	8.15832	8.22081	7.87364	8.02406	8.44491	8.18436	8.24216	8.02023	7.87419	8.1735	8.59116	8.03605	7.8609	8.27328	8.55362	8.1962	8.01961	8.38297	8.06157	8.27001	8.58354	8.32481	8.25879	8.04736	8.37748	8.07353	7.89074	8.205	8.28791	8.3668	8.12695	8.32692
ILMN_1651262	7.46213	8.35633	8.13616	7.89011	7.86794	8.04946	8.12255	7.86304	8.27373	7.82729	8.18378	8.04498	8.0621	7.79728	7.76136	8.06962	7.57113	7.92065	7.66248	8.1941	8.05131	7.86517	7.97584	8.14471	8.10599	8.00267	8.13735	7.74591	7.83183	8.20893	7.70255	8.16393	7.94336	7.75711	8.09112	8.04331	7.92786	8.26337	8.26105	8.25582	8.2155	7.88558	7.79533	7.88247	7.67859	7.88669	8.07784	7.89682	7.43543
ILMN_1651278	6.80942	7.20342	6.73173	7.09424	7.08668	6.64431	7.12336	7.28281	6.9625	6.4269	6.97688	7.15081	7.2761	7.04815	6.85209	6.94661	6.65844	6.90087	6.98253	6.92615	6.83726	7.06127	6.86377	6.8612	6.79829	6.83039	7.45302	7.1082	6.88585	7.08646	6.73099	6.59271	6.94656	6.86961	6.91828	6.70177	7.13929	7.05888	6.7057	6.95722	7.11133	6.795	6.90005	7.19601	7.07034	6.73671	7.04421	7.01218	7.10229
ILMN_1651282	4.51947	5.11493	4.47327	4.20261	3.79667	4.39687	4.13873	4.59825	4.68728	4.63741	4.47264	4.19326	3.64356	4.06394	4.40451	4.3222	4.27999	3.90333	6.83013	3.86222	3.98006	4.12941	4.48408	3.32134	4.62841	4.5873	3.75011	3.97341	4.55603	4.20388	5.11015	3.95047	4.56269	4.31126	4.13879	3.87375	3.95329	3.85076	4.33359	5.95296	4.25368	4.74795	4.92481	5.04635	4.31169	3.82541	4.0423	4.14675	5.42666
ILMN_1651296	5.31593	5.50776	5.20992	5.48377	4.73613	5.24006	4.73208	4.72345	5.23013	4.90347	5.4157	5.02341	5.37717	5.90433	5.00005	5.07999	5.10122	4.85456	5.03828	5.04067	4.72484	5.29934	5.0976	4.87353	5.26101	4.91299	4.93221	5.28937	5.27657	4.59023	4.7527	5.31642	5.11289	5.31623	4.97415	5.08866	5.05272	5.27481	5.14775	5.33002	5.15173	4.71173	4.93257	4.97357	4.81273	5.54	5.21874	5.4887	5.0444
ILMN_1651315	7.33115	7.07217	7.41536	7.33912	7.06101	7.38448	7.25812	7.21772	7.81401	7.44231	7.05169	7.27171	7.17155	7.43789	7.31721	7.55441	7.32277	7.21377	7.27784	7.06316	7.23305	7.13791	7.33267	7.10896	7.18489	6.99422	7.09872	7.73401	7.43501	7.39877	7.12131	7.51675	7.56695	7.07922	7.00469	7.25711	7.43836	7.34184	7.40923	7.32988	7.33977	7.20084	7.14926	7.5002	7.54767	7.03147	7.28207	7.39521	7.32069
ILMN_1651316	6.52895	6.10555	7.01471	6.13016	6.27596	5.9093	6.48146	5.57489	5.24185	6.11547	6.41922	5.70724	6.08792	6.20226	6.43871	5.75583	6.43496	5.89939	6.42034	5.65585	6.60955	6.2675	6.36944	5.83591	6.40408	5.81254	6.08323	6.03652	5.85813	6.48475	7.21293	5.88547	5.85128	5.38312	6.33231	5.52486	5.65415	5.85419	6.00914	6.22021	6.40199	6.79275	6.68387	5.71104	5.1959	6.52608	5.69754	5.9985	5.38285
ILMN_1651336	4.28587	4.67018	4.15835	4.49489	4.40057	4.66902	4.56984	4.53132	4.42144	4.64692	4.34826	4.47028	4.46861	4.37878	4.53508	4.67352	4.08709	4.67611	4.54321	4.47065	4.66721	4.61879	4.38806	4.35568	4.49291	4.60697	4.42552	4.21004	4.64126	4.62089	4.63051	4.44081	4.41236	4.45957	4.35089	4.38629	4.1551	4.42646	4.2161	4.70757	4.81942	4.5819	4.41149	4.34438	4.4439	4.64336	4.61331	4.48513	4.38951
ILMN_1651346	7.13495	7.23302	6.92652	7.26149	7.4301	7.53395	7.70829	7.6096	7.70912	7.07526	6.72687	7.53532	6.9913	7.09492	6.96802	7.37491	6.85887	7.91202	7.58379	7.53323	7.39584	7.04967	7.43522	7.84805	6.90764	7.59523	7.55373	6.90664	7.30226	7.3165	7.4474	7.25065	7.71908	7.6223	7.07538	7.27808	7.475	6.97157	7.49431	7.4234	7.49837	7.59817	7.2425	7.6724	7.00578	7.18879	7.25249	7.77805	7.66231
ILMN_1651347	9.43823	10.1264	10.0988	9.37677	9.78473	10.2368	9.78969	9.84575	10.0586	9.25643	9.63547	9.79987	9.66761	9.81719	9.72125	9.81251	10.0374	9.76226	9.77867	9.52698	9.70009	9.75409	9.47867	9.66668	9.79138	9.69713	9.90131	9.881	9.55281	10.0649	9.53107	9.90758	9.48547	9.25621	9.8675	9.7687	10.0234	9.8147	9.99373	9.86956	9.86841	9.52125	9.63606	9.74953	9.93618	9.41597	9.90441	9.64094	9.99797
ILMN_1651364	4.41919	4.48991	4.20956	4.07975	3.94415	4.48575	4.25168	4.13985	4.71679	4.00355	4.15322	4.48299	4.22229	4.26499	4.18612	4.21832	4.64384	4.16638	4.39355	4.09553	4.35111	4.20259	3.83832	4.22108	4.27631	4.17159	4.37317	4.29309	4.23613	4.28519	4.4728	4.26875	4.01645	3.91383	4.15534	4.45546	4.46263	4.18091	4.31508	4.61153	4.14634	4.10844	4.2365	4.13166	4.33565	4.17018	4.34974	4.43969	4.23853
ILMN_1651378	6.58597	6.68985	6.52485	6.65972	6.88317	7.01528	6.49632	6.58493	6.51312	6.75006	6.68891	6.56969	6.77236	6.61232	6.61419	6.6032	6.58901	6.58547	6.71481	6.85186	6.87207	6.49619	6.75951	6.55982	6.62557	6.89943	6.89303	6.33787	6.57339	6.64088	6.95757	6.7449	6.63183	6.59607	6.64168	6.37339	6.71213	6.59527	6.81869	6.63232	6.55744	6.83718	6.61765	6.50322	6.50733	6.85145	6.55129	6.77907	6.35042
ILMN_1651385	5.83072	6.00562	5.64369	6.10187	5.5494	5.73555	6.34746	6.3345	6.62016	6.61951	6.46339	6.09269	5.83438	6.68026	6.35024	5.98318	5.89987	6.26139	6.0022	6.16567	6.07999	6.59497	6.19563	5.70638	6.48724	6.15265	6.26216	6.40309	6.4773	5.83811	5.92744	5.97326	6.24653	5.97417	5.65775	6.65675	6.29194	6.56903	5.77487	6.08266	6.03735	5.85381	6.20939	5.42857	6.70692	6.23861	6.14964	6.29515	5.60334
ILMN_1651403	4.69597	5.22944	4.53629	4.01681	4.40026	4.26479	4.07279	4.50186	4.37355	4.05519	4.43357	4.13283	4.30764	4.47249	4.859	4.25292	4.6278	4.40879	4.07514	3.83208	4.82962	4.54137	4.23035	4.07535	4.64772	4.02118	5.30044	4.12659	4.63512	4.56664	4.09029	4.43347	4.21472	3.85191	4.58252	4.18972	4.62833	3.94958	4.23594	3.96773	4.63113	4.75639	4.8043	4.13223	4.20771	4.05794	4.49493	3.77297	2.91955
ILMN_1651405	8.41153	8.37692	8.36844	8.3969	8.28983	8.45628	8.56165	8.21575	8.62497	8.38359	8.46745	8.50201	8.53872	8.54977	8.4467	8.56026	8.25843	8.55246	8.1088	8.34883	8.55719	8.40115	8.24453	8.52154	8.76102	8.40327	8.66373	8.55004	8.51311	8.38741	8.33763	8.59364	8.06843	7.82444	8.42719	8.15928	8.45124	8.4839	9.02483	8.54532	8.38973	8.37156	8.29277	8.39811	8.09556	8.08708	8.41648	8.39865	8.41755
ILMN_1651429	4.42407	5.29802	4.39722	4.14489	4.10525	4.46421	4.21824	4.7592	4.37191	4.18817	4.41748	4.16754	4.48	4.41462	4.33199	3.89429	4.54091	4.48722	3.93775	3.97157	4.79554	4.5385	4.25675	3.9204	4.3261	4.119	4.45962	4.36239	4.73427	4.66204	4.27174	4.14474	4.36608	3.9165	4.48643	4.68332	4.67668	4.25277	4.53078	4.2118	4.51514	4.38817	4.36558	4.59912	4.23671	4.20373	4.57709	4.1009	3.61489
ILMN_1651433	7.08547	7.23266	6.74599	6.79304	7.00882	7.1452	6.87558	7.10785	6.72564	6.90995	7.28453	7.13217	7.02447	7.02487	6.92066	6.97351	6.88691	6.93711	7.05113	7.02936	6.95523	6.88137	6.81486	6.8357	7.41397	7.02055	7.28337	6.90819	6.91485	7.03529	6.89291	7.16619	6.51869	6.50199	6.99918	6.87268	7.36095	6.89789	7.22115	7.23834	7.20941	7.06101	6.8286	6.94662	6.68963	6.7225	6.9025	7.02548	6.77352
ILMN_1651438	5.029	5.28185	5.03647	5.29195	5.09117	5.33594	5.44097	5.18879	5.03959	5.20572	5.2346	4.97774	5.26988	5.01966	5.0443	5.09275	5.11749	4.87797	5.03407	5.3073	5.23639	5.38276	5.17032	5.26755	5.39421	4.88025	5.41972	5.35939	5.10386	5.17431	5.36047	5.06084	4.74914	5.2529	5.2476	5.02713	4.80547	5.19822	5.34268	5.39075	5.11395	5.24862	5.07882	5.09581	5.14142	5.33199	5.12216	5.20704	5.10898
ILMN_1651496	8.14385	9.24338	8.24998	7.74548	9.34006	9.08718	7.35043	9.41033	9.03485	8.73295	8.49808	8.29459	8.7013	8.13543	8.7823	9.11116	8.52714	9.23474	8.98299	8.66971	8.4068	9.50375	7.66609	8.07987	7.95755	9.23273	8.50089	8.74812	8.51931	9.05483	7.6628	8.08753	9.36914	9.08689	8.73736	9.41326	8.68498	8.0661	8.05801	7.45054	8.3433	8.86696	8.90856	9.69594	8.6922	8.75101	9.21716	8.33195	8.43085
ILMN_1651498	6.1375	4.912	5.62841	6.4711	4.88892	4.6837	5.06985	4.80964	5.51909	5.60556	4.54659	4.95167	5.49811	6.09709	6.07706	5.25793	4.57642	5.28555	5.15574	5.56158	4.94158	6.07833	4.94147	5.06102	4.7362	5.3392	5.70085	5.27582	5.58971	4.82478	5.4498	4.58479	5.5075	5.14707	5.54138	6.45287	5.12464	6.07006	4.46006	5.54289	5.44009	5.63436	4.78083	5.80725	5.51695	5.03281	4.6911	4.37163	5.08161
ILMN_1651499	5.6285	5.5187	5.71974	6.23436	5.91193	5.21508	5.87749	5.3861	5.37276	6.00113	5.27799	5.75475	5.54918	5.78634	5.72144	5.5338	5.4168	5.47014	5.61527	5.56316	5.69214	5.7785	5.7648	5.86068	5.63377	5.48048	5.51182	5.68429	5.74837	5.4747	5.64247	5.56579	5.1797	5.82134	5.73296	5.60605	5.3897	6.22299	5.96445	5.50676	5.48622	5.19861	5.34094	5.37854	5.76682	6.0981	5.73438	5.56443	5.65123
ILMN_1651504	5.08725	4.99255	5.1904	5.1842	4.94867	4.83735	4.71023	4.97683	5.02683	5.13858	4.99776	5.00012	5.14024	4.8315	4.88128	5.26026	5.20394	5.09065	4.93064	4.78372	5.16695	5.0542	5.08627	4.86533	5.00619	5.11151	5.06125	4.9031	5.17003	5.0077	4.85161	4.80151	5.15178	5.29425	5.05108	5.11038	4.72403	5.04627	4.63569	5.14845	5.19566	5.00118	4.95405	5.22344	5.00703	5.18195	5.01404	5.06549	4.96023
ILMN_1651506	5.1108	5.23872	5.33579	4.91893	5.57532	4.85077	4.84751	5.23874	5.25564	5.18815	5.39379	5.02179	5.05545	5.11643	5.09387	5.37066	5.77503	5.30788	5.37025	4.85434	5.08486	5.14334	5.18669	5.24521	5.28124	5.06096	5.44266	5.19425	5.25992	5.38312	4.81571	4.94076	5.09523	5.21458	5.17523	5.11684	5.27309	5.05111	4.88802	5.06685	5.53737	4.97898	5.31933	5.35961	5.11923	4.9062	5.41401	5.31829	5.45214
ILMN_1651513	5.82944	5.92526	5.56403	5.68938	6.0928	5.82418	6.06319	5.85775	5.43904	5.64708	5.92427	5.78623	5.90656	5.95279	5.68971	5.66914	5.56636	6.29309	5.80513	5.895	5.50277	5.75355	5.68139	6.02935	6.03554	5.75624	5.89329	5.42805	5.89195	5.79152	6.05428	5.4872	5.60074	5.80417	5.8261	5.79592	5.82825	5.7678	6.02565	5.58363	5.60159	6.10443	5.94949	5.75627	5.52471	5.8749	5.74217	5.96793	5.57049
ILMN_1651557	4.51258	5.2284	4.74988	4.52204	4.75826	4.77865	4.20243	5.17917	4.88715	4.61565	5.0186	5.21985	4.93051	5.01142	4.68953	5.02009	4.64258	4.23481	4.78902	4.88231	4.77035	5.01933	4.95186	4.48277	5.00822	4.55385	5.17251	4.56935	4.67544	5.06627	4.899	4.79028	4.67109	5.06023	4.80964	4.30222	4.66345	4.87139	4.79829	5.06296	4.73592	5.06651	5.09733	4.45563	4.61073	5.01197	4.67891	4.74888	4.51056
ILMN_1651574	4.72819	4.75133	4.93578	4.39152	5.16962	4.20062	4.5719	4.51066	4.29789	4.67606	4.55005	4.27064	4.946	3.99406	4.78958	4.43429	4.8205	4.05415	4.68408	4.59845	4.9661	4.88958	4.66871	4.53748	4.98381	4.64478	4.82753	4.53197	5.20471	4.98919	4.18674	4.70712	4.40834	4.0032	4.70514	4.95129	4.65874	4.79619	4.64486	4.40614	4.84021	4.93192	4.62749	4.27369	4.19966	4.25134	4.67642	4.43526	4.32016
ILMN_1651628	7.37034	6.91032	7.2126	7.19425	7.15468	6.86493	6.80236	7.6671	7.21486	7.38495	6.70011	7.049	7.18233	7.18383	7.05406	7.05262	7.15988	7.12589	7.52648	7.28661	7.10124	7.21375	7.13722	6.7095	6.92211	6.94061	7.18395	7.12955	7.07362	7.01887	7.1626	6.8183	7.43096	7.70609	6.96944	7.26109	7.05626	7.49779	6.4439	7.14317	6.90596	7.32668	6.76257	7.64206	7.79437	7.14074	7.00013	7.32479	7.26645
ILMN_1651642	5.06514	4.74977	5.09882	4.66163	4.40044	4.72674	4.40832	4.62066	4.77415	4.98253	4.88263	4.86121	5.20436	5.33032	4.83794	4.72442	4.47613	4.61253	4.66805	4.73145	4.57747	4.72118	4.64662	4.64204	5.07072	4.46987	4.6714	5.528	4.52142	4.62818	4.52579	4.81427	4.54174	4.81512	4.68546	4.56326	4.56758	4.54205	4.60965	4.74156	5.17295	4.72225	4.66304	4.61596	4.78082	4.81698	4.96642	4.92056	4.73842
ILMN_1651680	11.7591	12.3745	11.8679	11.5675	12.1895	12.4192	12.0765	12.1994	11.9112	11.7624	12.2175	11.9883	12.2561	11.9183	11.6188	12.0404	11.94	12.0722	11.9916	12.2407	12.1275	11.8703	11.8469	11.9059	12.1138	11.9299	12.3182	12.0221	11.8132	12.2203	12.0949	11.8354	11.9686	11.7644	12.0874	11.7704	12.2395	11.9309	12.0679	12.4084	12.0205	12.2071	11.9804	11.9713	11.645	11.7248	12.2009	12.2233	11.8537
ILMN_1651684	5.71791	5.76682	5.12258	5.33904	5.12752	5.1069	5.43669	5.23502	5.39151	5.57154	5.76066	5.20938	5.41448	5.52808	5.51749	5.40939	5.33472	5.16848	5.39706	5.38741	5.52966	5.53343	4.93047	5.33657	5.65719	4.96914	5.97262	5.2404	5.4524	5.33708	5.40534	5.20828	5.35368	4.8837	5.1511	5.50457	5.58875	5.30999	5.34319	5.29149	5.45963	5.4812	5.39361	5.21457	5.1188	5.50332	5.57879	5.47649	5.27888
ILMN_1651692	6.61782	5.80622	6.67174	6.87826	6.22585	6.16601	6.25194	6.34779	6.3575	6.88097	6.40493	6.43813	6.47175	6.61312	6.44401	6.57126	6.67561	6.27098	5.96228	6.37218	6.48886	6.62368	6.52631	6.15769	6.51596	6.61302	6.13594	6.42253	6.42541	6.14569	6.52265	6.51032	6.60006	6.78169	6.38243	6.52041	6.19454	6.73527	6.32185	6.42005	6.34252	6.25374	6.46967	6.29065	6.55438	6.73713	6.28492	6.47592	6.43636
ILMN_1651705	8.895	7.87985	9.52463	8.84778	7.98123	8.82079	8.44899	7.91275	8.71417	9.15434	8.32352	8.45827	8.63091	8.36621	8.63208	8.9211	8.45725	8.44274	8.81829	8.39222	8.68046	7.80044	8.82785	8.94285	8.07198	8.19864	9.02985	8.63179	8.33475	8.87866	7.75621	8.64638	8.43387	8.49669	8.89338	9.75989	8.54837	9.85533	8.05884	8.06741	8.49465	8.23477	8.42894	9.3203	7.78596	8.84135	8.8656	8.12426	8.35149
ILMN_1651719	6.40976	6.75852	6.61445	6.53909	6.64723	6.27632	6.6269	6.43704	6.68191	6.53754	7.02116	6.57251	6.77464	6.46535	6.5264	7.02827	6.38036	6.46898	6.22729	6.45673	6.53892	6.48557	6.68411	6.56618	6.83567	6.28795	6.95314	6.57125	6.58202	6.66382	6.27012	6.72042	6.31601	6.35927	6.61512	6.32159	6.51529	6.91369	6.67546	7.06514	6.88488	6.48112	6.36753	6.25616	6.44967	6.52438	6.44598	6.47701	5.96744
ILMN_1651735	9.92024	9.88533	9.9589	9.67013	9.79602	9.854	9.80549	9.7729	9.87455	9.98632	9.88455	9.68208	9.63339	9.82761	10.0396	9.96972	10.1062	9.74949	9.72164	9.47239	9.83248	9.99365	9.6884	9.90641	9.93048	9.604	9.70134	10.1159	9.66851	9.81388	9.78607	10.0764	9.7907	9.64436	9.71261	9.90042	9.87768	9.6284	9.94941	9.87304	9.84321	9.84333	10.0617	9.83397	9.7197	9.60871	9.9273	9.83654	9.95193
ILMN_1651752	5.60439	5.43324	5.08711	5.59457	5.30644	5.22141	4.98904	5.52445	5.36267	5.16085	4.99385	5.87738	5.39217	5.36844	5.10184	5.19251	5.31228	5.65789	5.80972	5.19699	5.1042	5.42874	5.49555	5.35492	4.94667	5.48992	5.35805	5.51809	5.59449	5.03167	5.30503	5.01452	5.65698	5.49052	5.68811	5.22147	5.29462	5.17261	5.02515	4.94898	5.18905	5.63924	5.80171	5.93665	5.49356	5.32016	5.01032	5.33562	5.27161
ILMN_1651767	5.0533	4.62905	5.08113	4.87204	4.94655	4.85372	5.05791	5.02332	5.32935	4.43884	4.77323	5.17565	4.87982	4.60642	4.65348	5.26879	5.02286	4.90845	5.1718	5.07988	4.82854	4.38411	5.00995	5.02977	4.53078	4.92245	4.98776	4.86227	4.89543	4.8547	4.86193	4.8235	5.03523	5.28619	5.05597	4.99272	4.7353	6.18683	4.48855	4.78323	5.07801	4.98582	4.69515	4.96073	5.00948	5.21921	4.52135	4.76557	4.74604
ILMN_1651769	5.75992	5.20822	5.61706	5.89551	5.39749	5.31343	5.47226	5.33958	5.03933	5.49658	5.65982	5.5384	5.59482	5.50604	5.76186	5.24615	5.85612	5.30476	5.48595	5.47828	5.76075	5.64239	5.08928	5.30221	5.0998	5.27537	5.03837	5.56102	5.84515	5.35056	6.00764	5.0014	5.51692	6.08972	5.21418	5.46583	5.26177	5.42382	5.11519	5.593	5.45121	5.38492	5.64642	5.38206	6.01507	5.64033	5.31132	5.61115	5.91878
ILMN_1651776	5.69532	5.27258	5.60946	6.22316	5.16581	5.50046	5.98984	5.43563	5.55343	5.96188	5.51587	5.5808	5.72237	5.59841	5.52914	5.97533	5.59427	5.65906	5.18702	5.78927	5.7209	5.61993	5.99585	5.61988	5.599	5.68434	5.54907	5.49073	5.91383	5.47615	5.57422	5.7097	6.00969	5.81879	5.57164	5.82734	5.60953	5.68538	5.58937	6.00253	5.45392	5.50923	5.47213	5.45524	5.68018	5.95246	5.53558	5.75088	5.2181
ILMN_1651788	7.17812	6.70426	6.41417	7.33166	6.80695	6.87123	6.65159	7.05961	6.77773	7.08617	6.25444	7.0432	6.77777	6.83727	6.70987	6.65436	6.92045	6.84882	6.74179	6.99501	6.80661	6.67522	7.10065	6.52565	6.73832	7.20503	6.53808	6.75845	6.65043	6.46072	7.14731	6.52534	7.1022	7.32359	6.72433	6.91654	6.72184	6.99832	6.55978	6.99118	6.72252	6.8843	6.74284	7.25661	6.82788	6.97381	6.75271	6.93178	6.82906
ILMN_1651799	8.24558	8.13544	7.99521	8.048	8.5821	7.86772	8.34052	8.08757	7.80187	7.8889	8.23081	8.14733	7.87373	8.10853	7.8828	7.92802	8.14813	7.98291	8.07526	8.2409	7.97673	8.34905	8.3265	8.04485	8.10578	8.12097	8.08322	7.58024	8.04485	8.37786	7.87052	7.76587	8.13228	8.45357	8.32358	7.74369	8.22389	7.63818	8.05854	7.76501	8.30285	7.72587	8.01072	8.09254	8.28107	8.53856	8.47677	8.08745	7.88722
ILMN_1651819	5.40694	5.64987	5.54434	5.44031	5.63323	5.60728	5.85738	5.52744	5.50714	5.5893	5.74683	6.01882	5.61895	5.39938	5.43427	5.98838	5.26241	5.47186	5.31819	5.57101	5.63025	5.6039	5.63581	5.74318	5.56055	5.51102	5.60656	5.73263	5.51104	5.6183	5.78422	5.75338	5.3563	5.24411	5.75871	5.27426	5.85933	5.88585	5.95029	5.73017	5.57817	5.77746	5.46595	5.20602	5.30911	5.52325	5.64146	5.52862	5.30787
ILMN_1651826	11.8414	11.017	11.459	12.0555	11.6685	11.4499	11.1706	12.2147	11.3613	11.912	11.2496	11.2209	11.6256	11.6589	11.6475	11.4631	12.2531	11.5836	11.8969	11.6505	11.5766	11.8092	11.6567	10.6921	11.2425	12.017	11.4094	11.6967	11.4052	11.2299	11.9394	11.1848	11.9258	12.5716	11.2675	12.1564	11.8347	11.3639	10.9234	11.3712	10.9693	11.6348	11.6781	11.5306	12.1142	12.1263	11.5592	11.9043	11.5685
ILMN_1651828	7.16756	7.61196	6.99548	6.98343	7.45523	7.41599	7.35784	7.04806	6.88254	6.94777	7.35938	7.25442	7.43546	7.33261	6.99935	7.30007	6.99448	7.04645	6.92281	7.48986	7.14606	7.53321	7.36876	7.24941	7.68688	7.24292	7.40797	7.16439	7.10658	7.40679	7.19345	7.04504	7.04578	6.93961	7.45024	7.04661	7.41763	7.05068	7.68867	7.12896	7.14426	7.28505	7.08173	6.83251	6.77806	7.3675	7.23506	7.29022	7.25077
ILMN_1651832	10.3776	10.521	10.283	10.4648	10.0809	10.2945	10.4317	10.4432	10.2149	10.6561	10.42	10.0717	10.5937	10.4863	10.3458	10.2219	10.5981	10.0609	10.3553	10.1909	10.5911	10.5434	10.2566	10.1633	10.5372	10.1229	10.4316	10.2522	10.2032	10.4846	10.3335	10.2738	10.5199	10.3444	10.3316	10.3506	10.2591	10.5957	10.06	10.5449	10.3219	10.5671	10.07	10.5585	10.5272	10.1448	10.2691	10.3664	10.1841
ILMN_1651850	12.547	12.3392	12.5542	12.3554	12.4695	12.3726	12.4681	12.5006	12.6703	12.4655	12.5214	12.4968	12.4821	12.4649	12.3158	12.4289	12.6445	12.4182	12.4898	12.5813	12.5003	12.5275	12.6578	12.5119	12.6161	12.5772	12.4984	12.396	12.5772	12.6475	12.5251	12.3796	12.4413	12.2447	12.6479	12.2815	12.3673	12.5012	12.5259	12.4782	12.5059	12.4282	12.5818	12.3782	12.4639	12.4819	12.5573	12.4973	12.3614
ILMN_1651872	6.80306	7.04159	6.94001	6.2654	6.73635	6.77351	6.63607	6.66017	6.37216	6.36124	7.28985	6.44276	6.9156	6.61785	6.75704	6.37757	6.71187	6.71697	6.61681	6.85255	6.85316	6.54969	6.48697	7.22075	7.06733	6.49823	6.95605	6.56791	6.85141	6.7605	6.84166	6.58869	6.6156	5.85911	6.93664	6.35989	6.79729	6.57256	6.6467	6.58796	6.95614	6.74362	6.99644	6.64046	6.1537	6.47319	6.91536	6.53798	6.5889
ILMN_1651886	8.56724	8.58382	8.42448	8.36818	8.64167	8.56866	8.37085	8.5047	8.6201	8.26143	8.29039	8.323	8.63628	8.39728	8.46597	8.27755	8.33287	8.11498	8.67226	8.54656	8.58689	8.56905	8.13844	8.38678	8.60925	8.44007	8.73063	8.38564	8.09096	8.32234	8.70885	8.46371	8.38537	8.38505	8.36581	8.28244	8.18053	8.56431	8.8401	8.3971	8.70094	8.49797	8.52793	8.17941	8.23851	8.45975	8.34559	8.5502	8.26644
ILMN_1651899	11.9777	12.5986	12.1596	11.7543	12.252	12.4947	12.3327	12.0657	12.052	11.7797	12.2401	11.8323	12.3987	12.1327	11.7288	11.8031	12.1329	12.1314	12.0116	12.1525	12.3306	12.0859	11.9729	12.253	12.4348	12.0663	12.2784	12.1594	12.0269	12.2196	12.1576	11.7676	11.8622	11.8254	12.3196	11.9548	12.258	12.255	12.1862	12.2896	12.2314	12.1008	12.2133	11.8485	11.5865	12.1316	12.1224	12.31	11.8911
ILMN_1651936	5.609	5.36028	5.46378	5.47222	5.06216	5.20815	5.32699	5.06409	5.59678	5.41451	5.46072	5.09185	5.7115	5.1563	5.37411	5.27778	5.48241	5.35507	5.37806	5.23307	5.1918	5.74303	5.64395	4.91839	5.30239	5.24072	5.41601	5.84248	5.52091	5.73209	4.84269	5.32631	5.2802	5.21247	5.09398	5.53489	5.80105	5.20104	5.11352	5.30979	5.10877	5.47913	5.67412	5.19549	5.38949	4.89963	5.56418	5.69825	5.33895
ILMN_1651949	4.58165	4.42676	4.34852	4.48365	4.37562	4.05621	4.2042	4.68422	4.39033	4.6653	4.30942	4.39727	4.42786	4.35466	4.18863	4.59595	4.47824	4.56495	4.39509	4.74323	4.53937	4.17842	4.89793	4.31768	4.3487	4.37984	4.5651	4.42195	4.60149	4.67138	4.35839	4.24637	4.3734	4.63324	4.24135	4.44425	4.17899	4.16559	4.07185	4.80133	4.43793	4.40563	4.46662	4.6944	4.55208	4.58855	4.44841	4.80583	4.49114
ILMN_1651950	5.88084	4.7706	4.74107	6.05203	6.47097	5.11346	5.00455	5.97212	5.38703	5.54399	6.23293	4.76235	6.03384	6.37146	5.57781	5.24694	4.96626	5.61404	6.39186	4.51367	5.4428	5.37985	5.39345	4.46149	5.80816	6.01481	4.36134	6.3177	4.62987	5.79972	5.93831	4.87777	5.71546	5.92298	5.0097	5.87503	6.18441	5.08297	5.1371	5.38431	5.45603	5.09592	5.42	5.31723	6.84468	4.82401	5.9761	5.90631	7.24594
ILMN_1651964	5.84973	5.46269	6.18371	6.3962	6.21802	5.71732	5.6708	6.28309	6.07705	5.72424	5.79964	5.76325	5.92669	5.94928	5.94944	5.70166	6.24256	5.42419	6.36802	5.42239	6.10448	6.40305	5.59083	5.87092	5.77923	5.65169	5.81963	5.88082	5.67563	6.3257	6.43667	5.54301	6.30035	5.96185	5.81544	6.06322	6.29845	6.31038	5.9584	5.88183	5.60563	5.1269	6.04394	5.86395	6.19668	6.32236	5.69754	6.08274	6.40582
ILMN_1651987	5.95045	7.28432	6.39089	6.20234	6.45601	6.64629	6.02038	5.90439	5.84884	6.17359	6.7171	6.11858	6.76354	6.03035	6.40826	6.35071	6.61212	5.39482	5.88823	5.89499	6.16509	6.55881	6.19664	6.5552	6.40235	6.19574	6.33168	6.76984	6.02383	6.80788	6.12136	6.39922	6.29711	5.77502	6.7176	6.16835	6.24576	6.25767	6.41084	6.56359	6.3857	6.52634	6.42533	5.90016	5.95083	6.11072	6.31703	5.69118	5.77112
ILMN_1652003	8.41634	8.08193	7.89901	7.68156	7.39934	7.99885	7.08375	8.58287	7.83378	8.54671	7.70684	7.17355	8.24335	8.3185	7.91076	7.24043	8.84862	8.06344	8.65869	7.84732	8.10408	7.93893	8.18308	6.41796	7.94648	7.90765	7.57324	8.03695	7.62812	7.60451	8.04493	6.99665	8.28508	9.10811	8.01792	8.34557	8.32982	7.299	6.6913	7.58809	7.63226	7.95854	8.40914	8.14076	8.30289	7.82094	8.32553	7.95804	8.50498
ILMN_1652008	5.15689	4.73303	5.14726	4.88316	5.29467	5.09361	4.9567	5.22285	4.79236	5.34546	4.69297	4.80683	5.1638	5.13095	5.24059	5.14181	4.98708	5.34703	4.96113	4.69711	4.86078	5.0474	4.93422	5.35532	5.03125	5.15653	4.93247	5.05044	4.87905	5.01755	5.18617	5.05888	4.72025	5.57743	4.98588	5.46067	4.82877	4.77781	4.9427	5.12362	5.00109	5.20195	4.88937	5.14171	5.14446	5.07198	5.08851	4.91426	5.50988
ILMN_1652024	5.71231	5.5929	5.38561	5.6171	5.48493	5.5758	5.85044	5.51744	5.88408	5.22686	5.76769	5.60926	5.58281	5.62091	5.70717	5.71526	5.18282	5.7505	5.44444	5.66455	5.49312	5.60666	5.3474	5.60703	5.57031	5.29699	5.71217	5.52387	5.46189	5.87411	5.67011	5.51103	5.50305	5.55849	5.30214	5.1819	5.52802	5.9816	5.58829	5.94549	5.29388	5.76603	5.74571	5.26576	5.49847	5.96194	5.09734	5.69882	5.6019
ILMN_1652065	5.45489	5.69911	5.9188	6.01777	5.92506	6.60017	6.19773	5.4968	5.81122	5.76064	5.18468	5.95546	5.40666	5.77186	5.58511	5.48204	5.8073	6.38958	5.83776	6.12826	5.69523	5.86949	6.05276	6.1806	5.38927	5.97139	5.9464	5.66846	5.6775	5.58668	6.13712	6.05465	6.19295	6.55614	5.44566	5.7201	5.81691	5.74834	5.65098	5.98078	5.82145	6.42256	5.61684	6.36292	5.71593	5.59852	5.55383	6.47356	5.778
ILMN_1652073	10.5565	11.3455	10.594	10.0744	10.8384	10.9928	10.9814	10.4318	10.6471	10.2255	11.1316	10.6652	10.9441	10.7945	10.5473	10.4702	10.5166	10.3259	10.5495	10.7165	10.9737	10.6798	10.4589	10.9906	11.092	10.4536	10.919	10.5951	10.6111	10.771	10.9126	10.4737	10.3069	9.97155	11.236	10.3349	10.8469	10.5454	10.9861	10.6932	10.7504	10.4627	10.8733	10.3374	10.211	10.8903	10.8669	10.3561	10.387
ILMN_1652082	7.64489	6.93925	7.49382	7.75512	7.31126	7.00332	7.40975	7.37488	7.4841	7.92877	7.26718	7.54897	7.10514	7.33068	7.40394	7.2555	7.71126	7.70954	7.55736	7.73266	7.60789	7.4539	7.60823	7.26953	7.18846	7.55254	7.21994	7.45909	7.40269	7.50127	7.3421	7.37605	7.56777	7.88016	7.17127	7.61506	7.24738	7.32081	7.24947	7.54842	6.98518	7.75086	7.401	7.71945	7.63754	7.58583	7.41119	7.76036	7.31938
ILMN_1652085	7.19964	7.46884	7.62177	6.94391	7.40506	7.22152	7.46323	7.29299	7.2132	7.23124	7.7612	7.37119	7.30876	7.47718	7.45781	7.52852	7.04689	7.31639	7.12162	7.18988	7.44361	7.33041	7.51007	7.44794	7.64978	7.27931	7.50888	7.59	7.30502	7.56188	7.18534	7.64733	6.85862	6.69732	7.54714	7.15262	7.62749	7.20553	7.56432	7.46876	7.43507	7.37783	7.23386	7.36951	6.91151	7.18075	7.27479	7.15257	7.41429
ILMN_1652123	8.34773	8.2778	8.53749	8.00183	8.31553	8.67482	7.9214	8.06618	8.12005	8.01431	8.89844	8.10958	8.60418	8.43839	8.26752	8.19219	8.14255	8.18297	8.4558	8.31618	7.64769	8.25938	8.26557	8.3507	8.76364	7.99763	8.17954	8.54764	8.19099	8.33566	8.10627	8.21093	7.9903	7.83463	8.52445	7.9749	8.43564	8.4072	8.29571	8.47931	8.22523	8.35395	8.39889	7.91961	8.01173	7.85537	8.49026	8.09555	8.08198
ILMN_1652128	10.1795	9.87133	10.0487	10.0042	9.75082	9.84909	9.40974	10.216	9.63632	10.1602	9.62051	9.86373	9.55139	10.1286	9.91836	9.97046	10.424	9.80225	10.3131	9.75435	9.84197	9.80185	9.79627	9.31626	9.69707	10.1093	9.7977	9.99495	9.77606	9.91277	10.158	9.52987	9.95164	10.0281	9.85884	10.1333	10.0682	9.46051	9.73697	10.0342	9.70018	9.84448	10.0436	10.1222	10.0997	9.92344	9.71413	9.94983	10.0743
ILMN_1652147	4.65049	4.67731	4.69211	4.77823	5.27342	5.151	5.01244	4.69972	5.21808	4.72905	5.23517	4.93022	5.45678	5.43226	4.56366	4.43729	4.66946	5.09138	4.97372	5.03286	4.64383	5.35298	4.61996	4.80245	5.64265	4.65592	4.67268	4.69516	5.02942	4.81802	5.02808	5.01565	4.65535	4.39676	5.17598	4.83888	4.78987	4.75703	5.51811	4.94171	4.96797	4.68003	5.19854	4.70729	4.69928	4.5399	4.97217	5.13308	5.04667
ILMN_1652160	4.76173	4.81089	4.99183	4.81043	4.33312	5.13204	4.8959	4.7479	4.48022	4.7034	4.98195	4.91078	4.96636	4.64383	4.65812	4.99722	4.97588	4.60461	4.59889	4.52163	4.45756	5.00816	4.76368	5.03529	4.78004	4.471	4.7841	4.84909	5.05821	4.59625	4.60736	4.62136	4.93216	4.9171	5.07714	4.60545	4.53556	4.98887	4.69763	4.68772	4.75918	4.81256	4.97691	4.77584	4.59297	4.88397	4.99316	4.63539	4.55433
ILMN_1652163	4.99378	4.87589	4.82772	4.76874	4.897	4.76699	5.26162	4.90533	5.13808	4.94675	4.90841	5.18217	4.89119	4.85327	4.89351	5.08204	4.91851	4.7329	4.80048	5.11674	5.18	4.87278	4.71467	4.79494	4.94381	4.84168	5.19509	5.0595	4.86763	5.13304	4.7502	5.09652	4.78647	4.79478	4.98145	4.73291	4.85681	4.62529	4.76092	5.20792	5.05941	5.02816	4.98131	5.01549	4.94465	4.86423	5.12778	4.84451	4.72893
ILMN_1652185	8.67831	8.02596	7.91166	8.59118	7.80438	7.7417	7.58471	8.64435	8.14056	8.56912	8.05836	8.24405	7.8732	8.38167	8.30079	8.22712	8.62617	8.39853	7.84195	8.57881	8.15929	8.43775	8.45521	7.75832	8.27139	8.84767	8.04399	7.88248	8.37337	7.75852	7.91757	8.2294	8.2135	9.04238	7.9172	8.72892	8.21402	8.29367	8.27751	7.93342	7.89514	8.02072	7.91609	7.95541	8.52469	8.32797	8.58927	8.35487	7.75732
ILMN_1652198	5.56242	6.02401	6.45193	5.18007	5.89369	5.81193	5.34682	5.96643	5.89925	5.58873	6.02815	5.22786	6.26869	5.63119	5.77644	5.7435	6.18563	5.43166	6.08927	5.19781	5.79044	6.24417	5.36244	5.70811	5.7969	5.19369	5.86807	6.31824	5.82862	5.45563	5.93045	5.40022	5.9743	6.01601	5.86012	5.87035	5.95142	5.59035	5.44321	5.75622	5.59929	5.57464	5.80058	5.86393	6.37898	5.51509	5.83002	5.74994	6.19686
ILMN_1652199	7.69821	7.93047	9.18748	7.14928	7.18393	6.78746	7.61497	7.76875	8.96642	7.32452	8.5883	7.11013	8.43419	6.62385	8.05283	8.31486	7.42666	7.52773	6.84349	8.02529	7.3006	7.34818	6.83317	9.25368	8.4273	8.3243	8.10214	7.69262	7.75752	7.86334	7.42699	8.32377	7.50463	6.48812	7.90567	8.94258	7.56559	7.42053	8.09802	7.88425	7.48962	8.58874	7.8488	7.39976	8.19103	6.81245	7.79262	7.17541	6.9586
ILMN_1652207	11.3469	11.709	11.5988	11.3961	11.4763	11.5447	11.6214	11.3924	11.6181	11.3512	11.6944	11.3655	11.4148	11.5574	11.423	11.5132	11.5864	11.5391	11.4948	11.4641	11.4403	11.5137	11.3348	11.6331	11.4875	11.3635	11.4055	11.4722	11.5774	11.5395	11.5456	11.6363	11.5495	11.3842	11.589	11.4664	11.4722	11.5179	11.739	11.7537	11.6272	11.5722	11.4681	11.3212	11.1761	11.3068	11.5985	11.442	11.3189
ILMN_1652223	4.98192	4.97492	4.88805	4.56614	5.02786	4.75848	4.93236	5.23275	5.02925	4.59592	4.85172	4.96682	4.92573	4.78892	4.84999	5.26844	4.92477	4.89892	4.97869	5.10414	4.70623	5.03489	5.02924	4.81151	4.90099	5.18645	4.90572	5.00985	4.99318	4.9208	5.02222	4.81722	4.73687	4.98953	4.85052	5.04385	5.15635	4.94708	4.94765	4.40465	4.9371	5.00471	5.01906	4.93325	4.85474	5.08841	4.74867	5.05054	5.00158
ILMN_1652230	12.4509	12.2777	12.5334	12.3059	12.397	12.4695	12.4501	12.4787	12.6576	12.2119	12.5406	12.586	12.7833	12.4662	12.3419	12.3948	12.4561	12.384	12.1225	12.7024	12.2938	12.4089	12.324	12.6432	12.6277	12.0913	12.7458	12.461	12.4707	12.5074	12.7818	12.2397	12.412	11.8562	12.4608	12.382	12.7006	12.451	12.3358	12.5424	12.4963	12.3704	12.4774	12.3918	12.3951	12.2764	12.5337	12.5039	12.4905
ILMN_1652237	4.85616	5.02768	4.73804	4.74457	5.28624	4.84091	4.43451	4.81538	4.87612	4.66904	5.04309	4.77219	5.42068	4.58435	4.70956	4.82643	5.03629	4.96605	4.89627	5.0115	4.96154	4.59495	4.89897	4.96036	5.05954	4.99456	5.15673	4.90103	4.93273	4.62864	4.83962	4.80284	4.68978	4.49015	4.86561	4.94961	4.6925	4.83603	4.85198	5.03503	4.89866	4.52191	5.21282	4.76896	4.55517	4.99483	4.79798	5.13396	4.54616
ILMN_1652277	5.86302	5.32401	5.18173	5.67341	5.21519	4.91319	5.07307	4.69545	4.90109	5.72275	5.29253	5.34534	4.90895	5.29017	5.33287	5.36977	5.70688	5.09604	5.68405	5.24593	5.23386	5.29494	5.40071	5.36861	5.0004	5.3068	4.97005	5.46604	5.38464	5.46664	5.2573	5.03235	5.49012	5.80401	5.12625	5.19414	5.1335	5.01418	4.90277	5.21488	5.28646	5.58032	5.37383	5.26067	5.1233	5.61451	5.51879	5.45256	5.07896
ILMN_1652333	6.66087	7.62306	7.4169	6.38093	7.16295	7.4496	7.57434	6.93321	6.95714	6.73532	6.78347	6.71313	7.50331	7.18903	6.70081	7.38403	6.99387	6.95162	6.90262	6.99515	7.03657	7.1113	6.62317	7.0285	7.01613	6.88488	7.137	6.79971	7.23166	6.8231	7.36385	7.19687	7.06562	6.58898	7.35838	7.39329	7.06058	7.13312	7.14122	7.39693	7.49801	7.05428	7.13727	6.42195	6.88396	6.84021	6.73371	6.99677	7.54164
ILMN_1652357	5.89422	5.72871	5.1608	5.48775	5.29993	6.03033	5.73555	5.20788	5.56774	5.97329	5.39944	5.43029	5.42773	5.52135	5.73369	5.31658	5.68452	5.72741	5.99205	5.64143	5.69778	5.60814	5.10627	5.64869	5.4633	5.46098	5.54863	5.56804	5.44346	5.71351	6.0349	5.52241	5.4989	5.66202	5.39862	5.72354	5.54196	5.43694	5.7275	5.77287	6.03635	5.51371	5.48071	5.78705	5.42979	5.36201	5.17681	5.69694	5.76765
ILMN_1652379	7.52276	7.80108	7.46992	7.11056	7.09127	7.46675	7.35392	7.52384	7.58148	7.27287	7.82833	7.46721	7.70558	7.30097	7.64844	6.85947	7.24338	7.47222	7.20805	7.69251	7.3157	7.69884	7.35184	7.63512	7.70107	6.95191	7.75137	7.46868	7.65019	7.38535	7.35946	7.25393	7.40751	6.83646	7.30549	7.38416	7.63884	7.48877	7.76596	7.33808	7.51163	7.58933	7.63702	7.21036	7.32875	6.89968	7.48842	7.40874	7.60724
ILMN_1652394	7.96422	7.35806	7.65657	8.34769	7.42635	7.83173	7.68386	7.65568	7.50092	8.21245	7.56426	7.48541	7.54992	7.91355	7.97193	7.75876	8.33556	7.55371	7.93902	7.82475	7.90874	7.88372	7.61968	7.31515	7.62613	8.01807	7.43982	7.94513	7.86857	7.35242	7.96075	7.23392	8.00312	8.11442	7.75921	8.0638	7.56248	7.5897	7.3457	7.55225	7.50443	7.73041	8.04404	7.7657	8.12929	8.04569	7.52926	7.70316	7.95009
ILMN_1652407	6.11694	6.21317	6.36977	6.273	6.06441	6.01223	5.95852	6.13435	5.56256	6.06774	6.17376	5.86549	6.10246	6.283	6.22559	6.06036	6.02175	5.99573	6.08348	5.84881	5.84147	6.36346	5.85136	6.29943	6.26999	6.10921	6.12752	6.12871	5.92056	5.80838	6.0934	6.13985	5.86919	5.80269	6.34604	6.19771	6.26157	6.0806	6.43946	5.93379	5.78621	6.18726	5.80724	5.68841	5.99409	6.09514	6.11558	5.88081	5.99032
ILMN_1652409	5.58477	5.67209	5.35221	5.29621	5.34787	5.3636	5.54723	5.03451	5.22134	5.23163	5.51185	5.39316	4.85121	5.5929	5.28992	5.39948	5.33679	5.29613	5.3713	5.30557	5.71164	5.31187	5.24424	5.27517	5.46878	5.32699	5.25539	5.47751	5.32371	5.41517	5.61656	5.39014	5.09103	5.13629	5.19881	5.18257	5.29446	5.09285	5.49771	5.69711	5.58845	5.2616	5.67366	4.84361	5.11432	5.50834	5.46452	5.5384	5.1821
ILMN_1652434	4.4394	4.74118	4.51328	4.44626	4.54561	4.82039	4.67951	4.59701	4.38035	4.44196	4.49121	5.02336	4.36888	4.71637	4.52331	4.29939	4.73651	4.35408	4.99255	4.76128	4.58043	4.54227	4.45756	4.39578	4.28367	4.79986	4.94502	4.6363	4.40376	4.58688	4.45733	4.54194	4.55798	4.52835	4.5989	4.55415	4.82267	4.66044	4.39154	4.52363	4.82093	4.47856	4.28351	4.73951	4.48511	4.87815	4.50564	4.62551	4.23939
ILMN_1652459	5.05174	4.93662	4.88957	5.11364	4.73374	5.21026	4.67879	4.85375	4.64898	5.25382	4.53251	4.45809	5.22972	4.79688	4.62755	5.20293	4.76092	4.90735	4.87292	4.4299	4.60726	4.89429	4.50209	5.10295	4.67476	4.78666	4.87518	5.2115	4.74833	4.76407	4.54711	4.8801	5.09226	4.81642	4.80295	4.71168	5.38941	4.95847	4.38804	4.547	5.01887	4.67875	4.89622	5.13615	4.94785	4.68406	4.79391	5.13633	4.54183
ILMN_1652490	7.08336	6.18677	6.72223	6.91407	6.70803	6.20292	5.92854	7.49039	6.59744	7.30565	6.08219	6.26274	6.65339	6.94992	6.75178	6.47139	7.72698	6.88838	7.26193	6.58175	6.82584	7.30637	6.52165	5.20998	7.03343	7.24732	5.97818	6.93974	6.65834	6.25236	6.74517	6.20315	7.60867	7.70837	6.25657	7.43706	7.20483	6.05538	5.80523	6.63234	5.96405	6.1833	7.04901	6.64375	7.55823	7.01555	6.97044	7.1606	7.52386
ILMN_1652505	4.9318	5.29753	4.82476	5.19321	5.51514	5.28841	5.2436	5.46321	5.00082	5.22548	5.13772	5.37052	4.86141	5.13801	4.77369	5.33643	5.19256	5.46962	5.34044	5.52667	5.33856	4.8792	5.28347	5.26044	5.20516	5.47459	5.65253	4.92159	5.31353	5.54315	5.30759	5.00924	5.02966	5.27951	5.11185	5.21677	5.01123	5.33311	5.36392	5.50522	5.06718	5.51342	5.12377	5.54678	4.97643	4.96122	5.09757	5.56476	5.01822
ILMN_1652512	5.8453	5.76253	5.78644	6.03076	5.88406	5.87744	6.08276	5.81321	5.7926	5.89966	5.96935	6.34433	6.00373	5.9622	5.97957	5.95684	5.62475	5.90102	5.67402	5.87887	5.98564	5.79285	5.9908	6.01667	6.16882	5.66001	6.01369	5.8088	6.18954	5.7504	5.79098	6.16581	5.58344	5.52888	5.94787	5.61061	5.98513	6.00101	6.29628	5.98942	5.98309	6.27122	5.58537	5.6238	5.59253	5.62111	6.07777	5.80325	5.64505
ILMN_1652521	6.63044	6.89974	6.71822	6.72416	6.80824	6.97143	6.71374	6.78742	6.55721	6.76887	6.71774	6.59677	6.8911	7.02146	6.5658	6.49199	6.68129	6.7507	6.79365	6.82118	6.76941	6.80437	6.59968	6.68303	6.79973	6.74962	6.94575	6.91804	6.43452	6.62165	7.23	6.57836	6.39394	6.63749	6.68678	6.3895	6.77816	6.85405	7.06053	6.64237	6.87518	6.77972	6.68464	6.55103	6.4451	6.75354	6.61203	7.06316	6.70642
ILMN_1652525	3.68469	4.26185	3.72104	4.05973	3.88455	3.72582	3.99233	4.0769	4.42806	3.98016	3.92785	4.30708	3.86153	3.89034	4.08445	4.11775	3.55681	4.09406	4.16885	3.51967	3.83931	3.64493	4.14192	3.81803	3.94846	3.89434	3.4915	4.03246	4.11904	4.59595	4.16292	3.61577	3.73266	4.01369	3.62873	3.6777	4.22612	4.14048	3.78667	4.38648	4.36868	4.00535	3.77023	3.73992	3.97587	3.9234	4.07969	3.7631	3.23777
ILMN_1652533	7.93795	7.15196	7.78468	8.06121	7.50546	7.22555	7.48735	7.21154	7.85696	7.95717	7.34503	7.73389	7.87644	7.87594	7.89141	7.56773	7.19729	7.24093	7.31185	7.16838	7.26501	7.82856	7.8355	8.0943	7.53966	7.65457	7.16227	7.80075	7.71425	7.48458	7.28177	7.91154	7.61511	7.38014	7.68338	7.72577	7.53669	8.07198	7.89317	7.26913	7.48271	7.41664	7.57211	7.39325	7.58679	7.36067	7.91768	7.37344	7.75078
ILMN_1652594	4.53718	5.03956	4.6253	4.68992	4.6209	4.70772	4.80467	4.98536	4.84645	4.83429	4.72286	4.86693	5.02511	4.58893	4.58172	5.26012	4.49429	4.70397	4.32602	4.76726	4.8983	4.80017	4.78442	4.56419	5.16423	4.7199	4.96488	4.48944	4.54274	4.78615	4.99066	4.58727	4.57517	4.41165	4.9623	4.61582	4.65472	5.03663	5.10305	5.06252	4.95538	4.81367	4.71133	4.43799	4.49775	4.46069	4.72838	4.71973	4.54793
ILMN_1652631	11.4569	11.1219	11.3939	11.7294	11.2678	11.3355	11.3917	11.5832	11.4688	11.6688	10.9649	11.2491	11.2569	11.391	11.3575	11.1653	11.6034	11.5662	11.5783	11.3019	11.4965	11.4501	11.4	11.1844	11.1554	11.4271	11.3846	11.1909	11.2738	11.4838	11.5311	11.3007	11.7451	11.7791	11.1996	11.5633	11.3378	11.29	11.1846	11.416	11.2375	11.4074	11.4136	11.6287	11.6089	11.4102	11.4163	11.5438	11.4651
ILMN_1652638	6.02615	5.77905	5.66601	5.51345	5.53915	5.91749	5.46708	5.76915	5.56552	6.40994	5.45832	5.52225	5.81006	5.4292	5.6097	5.87787	5.81325	5.85438	5.76722	5.25549	6.02931	5.49269	6.04612	5.58722	5.97242	5.74832	5.90922	5.55639	5.51859	6.20208	5.65721	5.80973	5.49521	5.51795	5.4743	5.79811	5.40907	5.22477	6.22355	6.12053	5.82814	6.13091	5.78189	5.71726	5.28455	5.28023	5.94535	5.94982	5.54989
ILMN_1652647	5.16182	4.51908	4.65509	4.95755	4.79601	4.82314	4.63517	4.91783	4.79038	5.30923	4.98069	5.03106	4.8975	4.70201	4.91079	4.89314	4.84645	4.91128	5.08593	4.96104	4.89135	4.80651	4.78387	4.99444	4.94019	5.04354	4.93966	4.93585	4.92333	5.02847	4.6688	4.97386	5.02502	4.81736	4.75361	5.01741	4.95661	4.92062	4.59704	4.51217	5.05764	4.79929	5.38886	4.9258	5.21681	4.73189	4.59756	5.03315	5.05631
ILMN_1652650	5.182	5.90371	5.93002	5.24725	5.80395	5.26685	5.75099	5.42202	5.35645	5.91636	6.28888	5.35896	5.72461	6.06763	5.91207	5.74948	5.2676	5.36631	4.93211	5.10986	5.58029	6.02397	5.53701	6.32178	5.81619	5.19493	5.77357	6.1424	5.71024	5.38902	5.46663	6.22858	5.56112	4.92257	5.76531	5.20966	5.54101	5.98376	6.18019	5.63458	5.55515	5.40619	5.8221	5.0649	5.1241	5.62648	5.50351	5.30139	5.27374
ILMN_1652680	5.84778	5.08597	5.90099	5.35502	5.44752	5.42499	5.23586	6.0274	6.04725	5.74187	5.55622	5.47115	6.32683	5.38576	5.60232	5.5075	6.10597	5.67394	5.59274	5.22827	5.64289	5.95651	5.89995	5.49668	5.79031	5.49716	5.58178	5.91362	5.94249	5.09267	5.53388	5.52038	6.62429	5.77841	5.59835	5.83483	5.73344	5.01333	4.63647	5.42399	5.58305	5.76263	5.86033	6.41431	6.16759	5.50897	5.68163	5.72778	6.31269
ILMN_1652722	6.78676	6.9118	6.96063	7.06354	7.00525	7.12877	6.92971	6.97792	6.856	7.04619	7.04578	6.91894	6.72936	6.87637	6.98648	7.10016	7.0997	7.29737	6.90701	6.99907	6.80713	6.63188	7.15259	7.07631	6.66195	7.29138	6.92657	7.01974	7.07608	7.2054	6.79775	7.04538	7.24882	6.9055	6.8764	7.21322	6.74509	6.70437	7.28087	6.86436	7.03025	6.89973	7.15542	6.87427	7.09012	6.87287	7.23174	7.00868	6.93451
ILMN_1652735	5.29222	5.34396	5.17264	5.32903	5.35813	5.33051	5.7628	5.38455	5.26893	5.36177	5.3156	5.46014	5.67008	5.59638	5.31277	5.24161	5.26761	5.27005	5.31208	5.38919	5.4456	5.35207	5.02338	5.2002	5.45249	5.04618	5.21982	5.37157	5.51474	5.06848	5.42497	5.46377	5.08968	5.14556	5.51611	5.35777	5.31956	5.75441	5.30284	5.48646	5.41615	5.2151	5.05085	5.32054	5.63547	5.01971	5.34946	5.18677	5.1152
ILMN_1652736	7.79294	6.70835	7.65821	7.65774	7.09597	6.73198	7.62204	6.65843	6.24715	7.85034	8.10595	6.45167	6.56594	7.73235	7.47917	6.4203	7.30485	6.28757	7.79836	7.56793	7.90089	7.52032	6.76812	7.32241	7.30946	7.14594	7.44398	7.09537	6.51936	7.23091	7.36513	7.21068	6.44436	7.66264	7.24356	6.84275	6.94513	7.58713	7.15883	6.91667	7.06818	7.09336	7.06514	6.62099	7.6655	7.92891	6.29418	7.49801	7.49944
ILMN_1652749	4.81706	4.12843	4.43438	4.53658	4.20488	4.09807	4.39684	4.14345	4.42334	4.76285	4.31554	4.73368	4.63988	4.08097	4.62156	4.56268	5.10622	4.04475	4.71913	4.2934	4.31362	4.51657	4.71463	4.10313	4.4504	4.19149	4.19826	4.54449	4.50789	4.16122	4.5191	4.12159	4.77377	5.29217	4.21756	4.84707	4.29118	4.62165	4.18177	4.62167	4.22594	4.22205	4.54586	4.15167	4.59903	4.37821	4.89701	4.57691	4.6895
ILMN_1652753	5.00166	5.57607	5.34536	5.10797	5.4887	5.30673	5.44882	5.49632	5.24689	5.07733	5.28278	5.02378	5.25363	5.49765	5.20344	4.94026	4.85059	5.40903	4.78467	5.47366	5.59077	5.31574	4.997	5.38686	5.13849	5.34363	5.39885	4.88985	5.18401	5.28249	5.66745	5.37735	4.98583	5.45854	5.54328	5.12587	5.15044	5.27055	5.44448	5.33685	5.20017	5.68823	5.41141	5.15075	5.05586	5.20053	5.02952	4.96607	5.05736
ILMN_1652754	9.24088	9.59307	9.57849	9.11739	9.1774	9.27885	9.61606	9.05561	8.95297	9.14006	9.48423	9.07087	9.24704	9.47001	9.15989	9.1583	9.40755	8.90666	9.16968	9.38754	9.25316	9.63605	8.92994	9.26433	9.67636	9.05288	9.27721	9.49009	9.26858	9.46624	9.04324	9.65113	8.80277	8.70601	9.49457	8.98552	9.36007	9.35734	9.50196	9.34427	9.4571	9.31409	9.30289	8.90288	8.72124	9.08731	9.35317	9.24984	8.88102
ILMN_1652762	4.91998	5.39551	4.91954	4.96483	5.17545	5.28482	5.06436	5.07237	4.99654	4.8611	5.35098	5.06785	5.52497	5.02198	4.83796	5.26591	5.02431	5.12979	4.87561	5.18548	5.1904	5.01595	5.1688	4.99853	5.28749	5.08557	5.43077	5.03654	5.08756	5.18851	4.82295	5.04356	5.08017	4.96776	5.16909	4.79024	5.17739	5.16807	5.30753	5.19231	5.2234	5.25224	4.9224	4.92682	4.80134	4.87055	5.27789	5.16996	5.15397
ILMN_1652768	11.2863	11.7525	11.5436	10.8838	11.6807	11.4997	11.564	11.4621	11.4779	11.1201	12.1476	11.3119	11.7442	11.2214	11.1203	11.4822	11.3258	11.3525	11.4226	11.7233	11.6629	11.4948	11.3018	11.6743	11.7428	11.3344	11.8771	11.4395	11.4958	11.5984	11.2428	11.5951	11.4336	11.0923	11.611	11.1893	11.7289	11.4744	11.5067	11.6003	11.7407	11.4135	11.4487	11.2379	11.1828	11.2589	11.7481	11.5832	11.4052
ILMN_1652777	6.9149	7.08692	6.25877	6.29361	7.78435	6.67722	5.95212	6.86375	6.9482	6.37582	6.55249	7.28883	6.75099	6.75281	6.69033	6.29005	7.23269	7.0833	6.91405	6.5117	6.54615	6.6177	6.66835	6.08071	6.38669	6.81249	6.82235	7.00613	6.09857	6.83809	7.11265	6.04169	7.56768	7.23105	6.09187	6.74405	7.13878	6.51498	5.7594	6.68278	6.68052	6.72675	7.03327	7.21278	6.78123	7.08333	6.79745	7.20277	7.11621
ILMN_1652787	9.19426	8.87509	8.64232	8.34197	8.80508	8.63983	9.06456	8.89587	9.03933	8.44417	8.50555	8.63342	8.51485	8.50075	8.841	8.6243	8.45164	9.36622	8.82978	8.85251	8.60016	8.6849	9.014	9.35672	8.42575	8.78735	8.41369	8.64133	8.95264	8.35654	8.55246	8.30148	9.52769	9.3092	8.64486	9.14647	8.66834	8.38885	8.75792	8.37076	8.48849	8.93414	9.09394	9.31831	8.56237	9.04033	8.72553	8.77689	8.81778
ILMN_1652790	5.08677	5.90735	5.85249	4.92572	5.81086	5.68859	5.4324	5.90998	4.99363	5.68696	4.87973	5.36608	5.30431	5.62639	5.57676	4.84347	5.56337	5.60735	5.93943	5.64235	5.19907	5.95069	5.17983	5.05099	5.68129	5.39878	5.42337	5.14563	5.50478	5.61332	5.2638	5.10149	5.42804	6.07336	5.5052	5.64376	5.81225	5.01788	5.10074	5.21962	5.46391	4.86221	5.62675	5.7492	5.66213	5.79587	5.67329	5.47464	5.33115
ILMN_1652806	5.57818	5.72913	5.85605	5.40083	5.30286	5.88022	6.05151	5.51618	5.81917	5.0748	5.59055	5.39272	5.78026	5.61394	5.42433	6.12446	5.40754	5.71028	5.68113	5.3954	5.42688	5.44537	5.55084	5.89921	5.45889	5.77239	5.64337	5.61396	5.72596	5.30626	5.80663	5.9225	5.73572	5.51336	5.77545	5.8397	5.89268	5.36343	5.95001	5.54467	5.77954	5.59975	5.33795	5.73149	5.31066	5.39584	5.81953	5.59075	5.53099
ILMN_1652825	6.05749	6.46675	6.42522	6.28852	6.64266	6.55656	6.7296	6.0879	6.60896	6.56267	6.99159	6.77261	6.21038	6.13945	6.46532	7.20507	5.8113	6.69172	6.02287	6.43472	6.63795	6.37525	6.99213	7.09239	6.65953	6.46939	6.42959	6.71718	6.77247	6.78495	6.40525	6.877	6.15197	6.08572	6.524	6.07655	6.50046	6.65031	6.83439	6.8161	6.67786	6.91648	6.42337	6.06005	6.44955	6.1685	6.33271	6.42753	6.16861
ILMN_1652846	4.91549	4.83252	4.5334	4.31388	4.75344	4.52407	4.90725	4.87266	4.73117	4.41336	5.15966	4.89407	4.96868	4.71496	4.69418	4.7564	5.04206	4.60826	4.61575	4.45023	4.81556	5.00034	4.61085	4.75631	5.25212	4.18985	5.02795	4.97291	4.6919	4.59853	4.83514	4.73521	4.49238	4.2701	4.81392	4.62083	4.79283	4.64248	5.02232	4.87453	4.8611	4.85	4.63126	4.76292	4.56961	4.37363	4.67318	4.72576	4.69667
ILMN_1652906	6.18682	6.2198	6.17891	6.18141	6.31957	6.58973	6.45062	6.55876	6.61633	6.5949	6.14311	6.57105	6.27477	5.99491	6.46586	6.47987	6.70446	6.25341	6.51117	6.67886	6.09268	6.30138	6.54253	6.41292	6.19229	6.22996	6.54785	6.14107	6.46855	6.18818	6.75388	6.01263	6.59343	6.879	6.02225	6.64025	6.25784	6.18625	6.48823	6.47062	6.35515	6.53791	6.41373	6.47278	6.41215	6.31237	6.72718	6.49754	6.65584
ILMN_1652907	5.9887	6.01724	5.64945	5.65035	5.55185	5.82033	5.8086	5.76092	5.74532	6.04695	5.74418	5.95742	5.77398	5.75933	5.85726	5.85453	6.03677	5.72095	6.10349	5.77837	5.81679	5.92736	5.3147	6.1043	5.88515	5.70793	5.80431	5.31197	5.54592	5.79624	6.11122	5.72482	6.25317	6.05406	5.91477	5.92938	6.11213	5.78758	5.58262	5.46965	6.04891	5.98556	5.8001	5.53482	5.71342	6.07677	5.72036	5.75601	5.88009
ILMN_1652918	4.83046	5.29859	4.77089	5.10434	4.69658	5.43373	5.0108	4.93887	4.91479	5.16714	4.93297	5.35143	5.12179	5.31747	4.88239	4.84418	4.95838	4.66421	5.27444	4.96833	5.16616	4.92837	4.83717	4.75973	4.91104	4.92691	4.93989	5.04101	4.91503	5.18624	5.24582	5.03062	5.34813	4.95759	5.01409	4.99183	5.16562	4.86225	4.93506	5.08799	5.19791	5.32889	5.47783	4.62934	4.68937	4.80115	5.05943	5.16388	4.84916
ILMN_1652928	4.04657	3.56134	4.2121	3.78364	3.92408	3.58591	3.74309	4.02264	4.6066	3.76197	4.00857	4.0857	3.99163	3.72557	3.80454	4.04793	4.21658	3.91295	3.86865	4.05122	3.80457	3.79698	4.0391	3.80604	3.71318	4.1055	4.13421	3.83244	4.15231	3.93418	3.57358	3.65042	4.28171	4.29528	3.73355	4.07798	3.84728	4.08977	4.16339	3.89722	4.10041	3.65859	4.03104	4.20015	4.29643	3.71885	3.81798	4.08063	4.30991
ILMN_1652955	10.6268	11.415	10.8485	10.4428	10.8075	11.1101	10.8621	10.9034	10.6568	10.4562	11.4231	10.771	10.8588	10.8397	10.6087	10.8942	10.8332	10.5391	10.7088	10.8919	10.9546	11.0324	10.9254	10.8444	11.3651	10.875	11.0863	10.6022	10.9099	11.0154	10.6872	10.9679	10.2928	10.0385	11.2874	10.5553	10.8946	10.9422	10.91	11.1505	11.1489	10.8156	10.9275	10.3985	10.4738	10.4789	11.1449	10.6333	10.4792
ILMN_1652989	5.79701	5.96786	5.91836	5.63047	6.16823	5.79773	6.0171	5.82816	5.55729	5.46408	6.01181	5.90857	5.83273	5.84079	5.80105	5.5934	5.66308	6.10563	5.81536	6.10149	5.83635	5.6333	5.74564	6.09788	5.85977	5.88083	5.93535	5.69738	5.92071	5.97591	5.71705	5.95935	5.75088	5.29077	6.04728	5.61744	5.95463	6.00935	5.89835	5.74654	5.71538	5.7512	5.85361	5.68245	5.49343	6.33786	5.74325	5.68479	5.73249
ILMN_1653026	9.22982	10.2653	10.2598	9.19816	9.8879	10.2585	9.63265	9.79492	10.3489	9.23088	9.95133	9.87452	9.73912	9.45754	9.77532	9.57451	9.26053	10.419	9.45974	9.84351	9.485	9.59391	9.55725	10.44	9.83601	9.3052	9.97573	10.0028	9.6294	9.90323	9.66827	9.97759	9.75088	9.54224	9.72428	9.37826	9.88002	10.0176	10.0803	9.72475	9.87401	10.5708	9.39473	10.3015	9.11715	9.38243	9.78288	9.65225	9.32078
ILMN_1653039	7.99293	8.11563	8.03422	7.01367	7.45847	7.6661	7.53383	6.87575	7.39503	7.35142	8.33868	7.89039	7.62698	7.19653	7.19577	7.91369	7.49482	7.53774	7.6061	7.9957	7.75138	7.54691	7.58269	8.03782	8.25085	7.28221	8.0358	7.95512	7.74522	8.02978	7.69441	7.75296	7.41879	6.58732	7.43864	7.10887	7.9211	7.96959	7.21367	7.89695	7.65387	7.52687	8.2067	6.97729	6.8724	7.77712	8.21073	8.13645	7.21923
ILMN_1653047	4.83561	4.15088	4.28232	4.58143	4.33306	4.54017	4.07492	4.21863	4.42505	4.38437	4.40588	4.50408	3.98983	4.34841	4.55418	4.30273	4.76017	4.40928	4.58991	4.48843	4.38727	4.33972	4.40177	4.37983	4.66126	4.50588	4.19124	4.55859	4.50718	4.25999	4.27307	4.34277	4.40183	4.24258	4.25668	4.19196	4.27819	4.59625	4.57644	4.05183	4.09621	4.27169	4.67411	4.39618	4.74265	4.48129	4.32714	4.38886	4.65766
ILMN_1653115	7.84405	8.41956	8.19633	7.92703	7.78952	8.35064	8.17996	8.20882	8.16605	8.01491	8.11211	7.85878	8.08125	7.80846	7.84679	8.23448	7.72921	8.20059	7.93846	8.08651	8.15571	7.8186	8.11339	8.18274	8.24078	7.92169	8.1971	8.00314	7.89566	8.29249	8.08316	8.30943	7.7523	7.80604	8.13968	8.02831	8.02216	8.32144	8.54317	8.14474	8.23509	8.17704	7.95626	7.92287	7.69702	7.82569	8.13863	8.05596	7.83887
ILMN_1653129	5.79591	6.68943	6.18241	5.97631	6.18411	6.15715	6.81026	6.43693	6.21121	5.90874	5.71526	6.29079	6.29493	6.05268	6.13876	6.03664	5.62848	6.28246	6.25802	6.42267	6.18122	6.27992	5.9933	6.38597	6.16531	5.86429	6.41228	5.95593	6.08595	6.3062	6.43124	6.30406	6.34338	5.67562	6.24995	6.04342	6.21684	6.08023	6.53184	6.3192	6.54068	6.2287	6.15682	5.99571	5.81734	6.05162	6.22305	6.06408	6.25775
ILMN_1653134	7.96018	7.91423	8.01479	8.01807	7.95335	7.75421	7.74326	8.16247	7.83351	8.0607	7.70487	8.05651	8.18999	7.97962	7.97343	7.60379	8.24979	7.93426	8.29787	8.08743	7.87084	8.2275	8.0462	7.5182	8.06013	7.90431	7.84493	8.02507	7.76588	7.71482	8.10063	7.59458	8.18594	8.61253	7.91615	8.1144	8.24533	7.48227	7.05906	7.87169	8.06471	7.84011	8.31398	7.90043	8.40486	8.07874	7.90434	8.1608	8.02558
ILMN_1653165	4.53379	4.52454	3.97193	4.4321	4.75943	4.56772	4.87902	4.94169	4.7163	4.78613	4.74321	4.48004	4.76835	4.34993	4.52236	4.93232	4.7929	4.60056	4.32199	4.40323	4.28088	4.52864	4.33864	4.92242	4.55687	4.53668	4.5829	4.5156	4.84127	4.68778	4.55263	4.59703	4.89354	4.63645	4.41072	4.67446	4.71167	4.69896	4.62972	4.55089	4.67021	4.4847	4.56415	4.67819	4.84159	4.42831	4.66455	4.69263	4.64313
ILMN_1653166	4.15312	3.96757	4.07286	3.84995	4.57285	4.35479	4.69219	4.16917	4.34828	4.21382	4.04603	4.26871	4.22133	3.67607	4.25343	4.70227	4.21788	5.01572	4.02473	4.01738	4.68818	3.66201	3.88262	4.87704	4.04062	4.18182	4.56905	3.93562	4.59778	4.28417	4.41229	4.43108	3.97395	4.67821	3.55182	4.36605	4.22173	4.36588	4.45261	4.40609	4.50767	4.36182	4.47367	4.03053	3.88599	3.92298	4.06429	5.03998	4.25503
ILMN_1653180	5.23801	5.64411	5.24958	5.468	5.34892	5.95865	5.49833	5.96669	5.47238	5.68517	4.61135	5.3839	5.53419	6.12973	5.37128	5.22477	5.08288	5.26836	5.6243	5.10186	5.1517	5.60434	5.80215	5.32449	5.72369	5.59062	5.39306	5.83944	5.67347	4.94616	5.52214	5.45976	5.64041	5.60491	5.00767	5.09665	5.63689	5.77027	5.18388	5.44146	6.01037	5.40817	5.28266	5.35831	5.1866	5.54437	5.53835	5.88357	5.45242
ILMN_1653203	4.82438	4.93221	4.29539	4.43478	4.53181	4.68808	4.32016	4.68384	4.47599	4.80552	4.5564	4.73197	4.76824	4.53745	4.53606	4.59103	4.85463	4.75743	4.86605	4.57128	4.75081	4.76302	4.81763	4.68675	4.49811	4.84492	4.7583	4.33349	4.67871	4.67481	5.05499	4.77057	4.85004	4.76438	4.53119	4.94621	4.91239	4.47349	4.42832	4.59304	4.5665	4.48313	4.69427	4.89648	4.58986	4.65974	4.60176	4.88014	4.79402
ILMN_1653205	8.07968	8.46036	8.34442	7.89188	8.26386	8.11872	8.08529	7.50666	7.80701	7.69031	8.27654	7.96969	7.90563	8.16192	8.15135	8.0132	7.90325	7.99358	8.04165	8.08262	7.96849	8.15193	7.86358	8.51648	8.17877	8.27082	8.43143	7.83319	8.30347	7.9635	8.35332	7.89733	7.87044	7.74499	8.36228	7.96713	8.08381	7.93642	8.31375	7.89154	8.28811	8.23892	8.09975	7.65908	7.77956	7.73752	8.22522	7.74169	7.77199
ILMN_1653220	6.2995	6.29578	6.02507	6.42726	6.24023	5.99293	6.40546	5.94316	6.73401	6.65596	6.37056	6.71328	6.38802	5.96644	6.15082	6.85871	6.54176	6.21324	5.8911	6.0168	6.22833	6.22883	6.49442	6.41131	6.45803	6.24593	6.34799	6.48708	6.3987	6.38549	6.12919	6.38659	6.27606	6.25844	6.40232	6.37465	6.17649	6.68678	6.33997	6.42398	6.30453	6.02549	6.27394	6.20891	6.39269	6.63776	6.34176	6.34543	5.95989
ILMN_1653266	7.00577	7.02016	6.62376	7.25609	6.84516	6.94327	7.07716	6.72631	6.72117	6.78579	7.27589	6.7569	6.86477	7.16191	6.85829	6.40448	6.97198	6.94497	7.18515	7.05432	6.73121	7.02722	6.58612	7.195	6.74991	6.67125	6.71033	6.82851	6.879	6.91495	7.33719	6.77632	6.48645	7.14117	7.0573	6.54821	6.80961	6.84958	7.10616	6.75953	6.88452	7.06426	6.50461	6.64264	6.88698	7.43379	7.01744	6.92713	7.20594
ILMN_1653292	8.93553	8.62163	8.75947	9.26739	8.53171	8.30502	8.42163	8.65333	8.78789	9.02036	8.52196	8.83543	8.68894	8.84454	8.91641	8.52265	9.11336	8.63573	8.97298	8.53102	8.78869	8.99435	8.8551	8.26304	8.61427	8.845	8.23674	8.94791	8.63553	8.49525	8.8722	8.47515	9.1223	9.29986	8.52278	9.16126	8.79366	8.70759	8.18477	8.64679	8.70444	8.6908	8.92107	8.73708	9.28182	8.54261	8.76688	8.79153	8.86738
ILMN_1653319	4.3842	4.80143	4.02172	4.57114	4.55211	4.55945	4.48896	4.12691	5.15611	4.49465	4.80396	4.27465	4.35501	4.64444	4.49081	4.60764	4.54033	4.42393	3.90757	4.42726	4.31848	4.37832	4.31925	4.30009	4.53766	4.2555	4.07522	4.41217	4.78036	4.94376	4.17253	4.81313	4.21753	4.09969	4.43702	4.0249	4.34379	5.17241	4.53398	4.65184	4.15481	4.18111	4.39708	4.7367	4.22158	5.13064	4.1012	4.35515	4.34848
ILMN_1653342	5.23163	4.89136	5.02881	5.28035	4.92889	4.88776	5.42184	5.05678	5.02959	5.02855	5.41464	5.20006	5.26811	4.64661	5.08353	5.08493	4.96581	5.36486	4.83255	5.21025	4.87943	5.24146	5.37167	5.21138	5.27642	4.84468	5.13444	4.96534	5.01448	5.23093	5.5272	5.28848	5.005	4.86719	5.30166	4.82545	5.34	5.10055	4.84599	4.87261	5.07543	5.09015	5.00281	5.04503	5.10174	5.33581	5.27848	4.99507	4.68722
ILMN_1653367	7.83847	7.67715	7.65837	8.05561	7.75194	8.00833	7.2755	8.05181	7.80083	7.90571	7.40141	7.68245	7.84105	8.10567	7.83176	7.27981	8.30774	7.85975	8.04512	7.75925	7.71655	7.69394	7.54763	7.24733	7.62635	7.97987	7.62133	7.80293	7.33745	7.94626	8.01617	7.68483	7.95715	8.04277	7.59302	8.02401	7.83163	7.3558	7.69198	7.6206	7.81073	8.08348	8.00726	7.77082	7.64662	7.58479	7.79324	7.99022	7.83925
ILMN_1653404	6.5155	6.68889	6.71459	6.86756	6.74811	6.97206	7.09436	6.64478	6.85372	6.90116	6.69296	6.86099	6.53604	6.87777	6.77032	6.96636	6.73011	6.94147	6.88908	6.91902	6.65183	6.38168	6.98671	6.88026	6.72666	7.09699	6.5926	6.78484	6.57119	6.87182	6.79379	6.95042	6.91778	7.18512	6.56086	7.04417	6.6499	6.63029	6.82769	6.93704	6.9279	6.79378	6.75416	6.80388	6.73074	6.82892	6.82595	7.04057	6.6858
ILMN_1653412	9.19416	8.09473	8.92591	8.83964	8.58987	8.08154	8.50904	8.46724	8.97841	8.93052	8.7824	8.58648	8.7385	8.53753	8.8634	9.0818	8.87185	8.35554	8.08471	8.22604	8.36852	9.0912	8.655	9.06809	8.64063	8.55682	8.16749	8.8078	8.71986	8.4252	8.21318	9.04657	8.25542	8.27219	9.24987	9.16868	8.45849	8.78333	8.8498	8.38865	8.36098	8.27935	8.53952	8.57381	8.98417	8.85151	8.914	8.08796	8.56621
ILMN_1653429	5.85689	5.8682	5.14217	5.54835	5.5828	5.87277	5.94318	5.70409	5.92378	5.26844	5.71978	5.57105	5.70151	5.53073	5.44753	5.46034	5.74578	5.14591	6.06299	5.68357	5.77516	5.71846	5.57378	5.86939	5.5798	5.77206	5.66953	5.52221	5.38057	6.03146	5.80579	5.51311	5.38043	5.70038	5.87524	5.23252	5.6844	5.29901	6.02305	5.94431	5.7606	5.60238	5.60019	5.39776	5.5008	5.88351	5.57697	5.70916	5.71866
ILMN_1653432	6.83617	7.30135	6.95919	6.3782	7.471	6.91719	6.6466	6.77025	6.46791	6.35322	7.04694	7.00247	6.76765	6.99299	6.95687	7.00073	6.67046	6.70009	6.54728	6.73372	6.75742	6.88126	6.80969	6.60107	7.30727	6.67504	6.92294	7.02084	6.91826	6.8259	6.426	7.27987	6.33236	6.19054	7.04745	6.54559	7.1541	6.66638	7.04765	7.21941	7.05907	6.76827	6.67273	6.73092	6.58231	6.48491	6.94262	6.46464	6.39168
ILMN_1653466	5.61131	6.34864	6.46112	4.05629	5.49546	6.19936	5.99528	5.7023	7.36563	4.15535	5.55701	6.45975	5.8733	4.23551	6.21356	6.32488	5.53054	7.04337	5.19383	6.55559	5.41119	4.24461	6.73892	6.9345	5.79344	5.09181	5.58986	6.49169	6.51384	6.20577	4.97237	5.20934	6.59705	5.48943	5.38965	6.55595	5.42473	7.39435	5.43063	5.07528	6.95167	5.72615	5.86584	7.24945	4.84024	4.60714	6.44628	5.06034	5.99625
ILMN_1653469	10.4794	10.5853	10.7414	10.091	10.0616	10.5297	9.89725	10.2323	10.379	9.8479	10.7055	10.5733	10.4471	10.2499	10.5037	10.5921	10.0751	10.4946	9.79926	10.2491	10.3523	10.1423	10.3836	10.5434	10.7528	10.1998	10.5188	10.4091	10.4085	10.607	10.1798	10.7364	9.778	9.3695	10.4089	10.413	10.2778	10.37	10.4509	10.6509	10.4653	10.3444	10.577	10.0443	9.88341	9.7633	10.8934	10.0686	10.2575
ILMN_1653498	9.65326	8.95199	9.8571	9.2104	9.13014	9.49448	9.04119	9.57763	9.40154	9.39948	8.98267	9.57739	9.33299	9.616	9.59503	9.20334	9.62925	9.70959	9.7378	9.33978	9.13473	8.86106	8.56566	9.14421	9.09293	9.52224	8.984	9.42077	9.00463	8.87615	9.74553	9.14962	9.79484	10.0853	9.09275	9.76108	9.43358	9.37389	8.71524	9.02212	9.36032	9.75222	8.91391	9.90241	9.7929	9.25552	9.47312	9.2919	9.6756
ILMN_1653504	5.20726	6.44138	5.77469	5.29399	6.08951	5.61909	6.09406	6.06987	5.42122	5.15768	6.20675	5.51683	5.9125	5.80545	5.83459	5.56274	5.70473	4.64836	5.14591	5.57254	5.91627	6.22994	5.84064	5.50555	6.15483	5.46761	6.18272	5.67166	5.94603	5.90685	5.50499	5.44062	5.26774	5.15454	5.92299	5.40199	6.16027	6.16835	5.58221	5.8294	5.92689	5.60486	5.53916	5.24481	5.51625	5.87027	5.61781	5.28009	5.14702
ILMN_1653514	5.37998	4.83114	5.25184	4.92747	5.29781	4.93478	5.0699	5.05576	5.11718	5.2566	5.10675	4.9616	4.7777	4.92461	5.16805	5.64667	5.55794	4.94376	5.41149	4.8005	5.09379	5.12066	5.24626	5.12915	5.45655	4.92493	4.70344	5.21423	5.30942	4.84072	5.08552	5.28797	5.5443	5.32384	4.82638	5.2622	5.20689	5.22705	4.90762	4.85392	4.75232	4.94439	5.77051	5.34076	5.11525	5.10923	5.06035	5.38732	5.46429
ILMN_1653529	4.92346	5.36295	4.79304	4.81052	4.88018	4.97952	4.7204	5.11743	4.87959	5.04119	5.21769	4.97479	4.91612	4.78481	4.73461	4.97299	4.73731	5.06391	4.82158	5.06394	4.82129	4.87565	5.15338	5.00783	4.88002	5.361	5.16917	4.7658	4.84923	5.2194	4.58742	4.93313	4.84266	4.76171	4.99916	4.56723	5.08951	5.20212	5.28786	5.14073	4.95618	4.87199	4.85228	4.78395	4.56037	5.1028	4.81932	5.03807	4.68132
ILMN_1653553	4.53343	4.98099	4.56919	4.20693	4.4215	4.44558	4.75741	4.53197	4.65227	4.51762	5.01157	4.55889	4.71644	4.42677	4.46345	4.77808	4.95269	4.47807	4.26329	4.42782	4.75446	4.60854	4.55643	4.81638	4.98243	4.08603	4.54948	4.4919	4.79192	4.69544	5.00035	4.84161	4.56531	4.28239	4.70975	4.1929	4.69239	4.71855	4.80287	4.47805	4.46124	4.21725	4.93752	4.55156	4.57623	4.34149	4.92734	4.48964	4.63621
ILMN_1653599	7.00896	7.6978	7.26346	6.97439	7.20554	7.57794	7.36259	7.24561	7.08407	7.08925	7.17185	7.10464	7.09072	7.04712	7.2973	7.15864	7.1845	7.21165	7.00392	7.59813	7.42384	7.03658	7.01079	7.53449	7.35246	7.29024	7.5208	7.27477	7.30174	7.52848	7.24995	7.43167	6.75792	6.91434	7.16844	7.09185	7.14214	7.22651	7.46622	7.30331	7.08132	7.32671	7.5049	6.94144	6.95895	7.23543	7.26995	7.17998	6.91402
ILMN_1653612	5.04927	5.41071	5.1844	5.47666	5.50516	5.26713	5.71517	5.41709	4.66738	5.03887	4.98318	4.89024	5.39413	5.42878	4.94121	5.10062	5.27187	4.98007	5.68384	5.44619	5.18922	5.2797	5.12801	5.21487	4.94245	5.05293	5.53701	5.0368	5.04803	5.32664	5.80276	5.18228	5.34307	5.21232	5.21436	5.37317	5.10978	5.0631	5.32392	4.93586	5.54752	5.48751	5.18381	5.13277	5.06017	5.43594	5.06198	5.62973	5.38491
ILMN_1653613	4.62834	5.11129	4.68663	4.62202	4.89953	4.61136	4.77189	4.62091	5.08255	4.84474	4.99047	5.0645	5.11888	4.63849	4.8471	4.77754	4.80458	4.57241	4.59974	4.90374	4.84511	4.86895	4.53465	4.70404	4.80675	4.73303	5.11286	4.7553	4.75559	4.74297	4.73416	4.65357	4.97565	4.87834	4.72181	4.79844	4.74721	4.78325	4.69858	5.0545	4.70752	4.95593	4.7792	4.93576	4.71679	5.18582	4.50772	4.72462	4.34243
ILMN_1653618	5.55349	5.90551	5.39349	5.47907	5.77898	5.58077	5.66343	5.51974	5.26487	5.32857	5.82155	5.67222	6.08949	5.35958	5.56476	5.19517	5.35854	5.76353	5.32344	5.94448	5.29459	5.46376	5.60591	5.57423	5.64777	5.45949	5.91477	5.49391	5.38848	5.79371	5.72707	5.34464	5.10229	5.25593	5.80036	5.35413	5.85712	5.211	6.01917	5.48198	5.79279	5.64207	5.409	5.37138	4.99532	6.03044	5.46164	5.31295	5.33202
ILMN_1653652	10.1367	9.69929	10.3534	9.84065	9.82798	9.91063	9.11544	9.97005	8.85714	10.1663	9.94424	10.0469	10.0129	10.1665	10.1971	10.1933	10.2051	9.72723	9.86708	8.99782	9.67847	10.311	10.099	10.1164	9.93169	9.64845	9.58237	10.6778	9.94699	9.20845	9.64358	10.136	10.2907	10.0001	9.61168	10.0614	9.9163	9.81594	9.11174	9.70601	9.64108	9.92849	10.0467	10.124	10.2992	9.65351	10.0168	9.9439	11.0537
ILMN_1653708	6.05567	6.03726	5.57257	6.04344	6.07056	6.09656	6.31854	6.51903	6.05045	6.22789	6.25986	6.04378	6.18995	5.97157	5.98283	6.43414	6.50875	6.51869	5.9368	6.1629	6.18181	5.95144	6.10993	6.40137	5.91068	6.24079	6.13488	6.07773	6.31616	6.27217	6.45178	6.29124	6.56637	6.16098	5.9809	6.16957	6.21698	5.62047	6.11274	6.30264	5.98228	6.39041	6.33275	5.96219	6.39682	5.88885	6.04037	6.50419	6.04894
ILMN_1653709	6.28041	6.81235	6.51164	5.87823	6.61316	6.8164	6.36744	6.76473	6.16872	5.86014	6.64603	6.56535	6.80158	6.16672	6.56395	6.39785	6.16628	6.35958	6.79916	6.34332	6.54817	6.27871	6.29977	6.69924	6.53736	6.75079	6.72487	6.12536	5.96676	6.80509	6.72187	6.47663	6.13331	6.08801	6.62428	6.41883	6.1661	6.0396	6.98088	6.38731	6.42567	6.45494	6.45671	6.53463	6.21854	6.6331	6.39837	6.27254	6.24128
ILMN_1653711	4.59224	5.20698	4.87061	5.05538	5.43701	5.89194	5.14111	5.04057	5.26455	4.85604	4.55431	5.08548	5.26618	5.11119	4.78497	5.12115	4.29636	6.01956	4.76529	5.29986	4.6045	4.76294	5.39569	5.55126	4.99271	5.39859	5.29351	4.60994	5.45489	5.48492	5.1958	4.82669	4.89337	5.78373	4.70345	4.68752	5.35748	4.64821	5.42178	5.19108	5.04273	5.24219	4.92953	5.26482	4.90364	4.91882	5.24511	5.57802	4.91031
ILMN_1653712	4.2252	4.30714	4.34179	4.63437	4.57183	4.4368	4.56254	4.06313	4.43846	4.62621	4.39625	4.62872	4.125	3.84358	4.58762	4.70592	4.36068	4.65087	4.84437	4.31776	4.41566	3.94984	4.65876	4.93679	4.39911	4.69914	4.54886	4.40368	4.43402	4.26887	4.21733	4.54282	4.84731	4.51786	4.40916	4.38755	4.4406	4.66394	4.1307	4.3972	4.42307	4.23432	4.3244	4.39034	4.73088	4.40147	4.8448	4.2251	4.36358
ILMN_1653718	7.55057	7.61603	7.65937	7.47158	7.34238	7.49695	7.38506	7.77355	7.80705	8.0088	7.83658	7.78661	7.71784	7.94729	7.93012	7.97498	7.75712	7.27793	7.60636	7.21632	7.68125	7.81996	7.81982	7.13792	7.79383	7.63333	7.16823	8.07075	7.8796	7.56104	7.3382	7.55621	7.66339	7.71667	7.56135	7.95039	7.65876	7.55801	7.46944	7.80354	7.70654	7.59029	7.72004	7.58966	7.8636	7.30227	7.87131	7.44312	7.64549
ILMN_1653793	5.11297	5.21012	4.99027	5.01657	5.26498	5.43181	5.38881	5.24006	4.96306	5.0904	5.19013	4.82451	5.37281	5.12297	4.80496	4.88006	5.40809	5.17941	5.40209	5.21423	5.16218	5.2863	4.72281	4.87176	4.81869	5.35766	5.20177	4.96545	4.59391	5.02982	5.32554	5.24019	5.4205	5.57923	5.04311	5.27821	5.3094	5.15361	5.38253	5.29296	4.91881	4.81292	5.0152	4.97351	5.09201	5.61044	5.03756	5.58088	5.66728
ILMN_1653794	9.26788	10.021	9.06744	8.7525	8.32475	8.82477	9.36731	9.55127	8.82914	9.38606	10.0741	9.46694	9.0276	9.28805	9.07906	8.91788	8.96354	9.08605	8.34638	9.86382	9.65965	8.63078	9.42765	9.87479	9.34259	9.5478	9.63884	9.50044	9.22909	9.42794	9.60423	8.65331	9.10212	8.24999	9.19031	9.24427	9.7656	8.53046	9.93509	8.73819	9.95926	9.46752	9.33125	9.25123	8.14363	9.40757	9.01398	9.1159	8.98503
ILMN_1653797	9.14826	8.85141	9.06223	8.97629	8.75116	8.48045	9.04018	8.74704	9.07551	8.99007	9.05252	8.88819	8.54459	9.09484	8.92113	9.17993	8.90415	8.90093	8.93803	8.78874	8.87825	9.16262	9.17925	8.62615	8.93644	8.36573	9.24121	8.89701	9.53864	9.23	8.26829	8.78646	8.94898	9.02473	9.04292	8.8889	9.14481	9.09618	8.73232	9.0643	8.92775	8.91585	8.73291	8.98423	8.83136	9.22492	8.75622	8.72513	8.70746
ILMN_1653828	7.66928	7.03408	7.31458	7.99512	7.57056	7.3008	7.47892	7.65702	7.59018	8.15429	7.85832	7.64494	7.72434	7.57501	7.56338	7.99105	7.81378	7.57375	7.63532	7.65018	7.52573	7.71986	7.88979	7.33128	7.62743	7.75108	7.67932	7.74582	7.72296	7.4834	7.5653	7.73334	7.4909	7.62096	7.55854	7.82566	7.29869	7.90109	7.49808	7.83633	7.64006	7.57348	7.75326	7.39244	7.64001	7.78324	7.49194	7.77241	7.7519
ILMN_1653856	7.21718	7.40797	7.28854	7.15524	7.14586	7.26965	7.12573	7.20183	7.07253	7.04365	7.2357	7.01778	7.26316	7.03541	6.93228	7.05659	7.55907	7.0839	7.40101	6.90081	6.90256	7.10263	7.30411	7.17413	6.97038	6.79961	7.67494	7.21597	6.84081	7.68235	6.81644	7.07903	7.08325	6.80199	7.28736	7.29916	7.23847	7.48104	7.08459	7.23258	7.4089	6.98971	6.87116	7.20087	7.22496	6.93876	7.37377	7.23515	7.16166
ILMN_1653861	5.39854	5.99783	5.27068	4.9298	5.51157	5.67642	5.09504	5.05371	5.43	5.47127	5.36499	5.46053	5.55337	5.15062	5.30673	5.20495	5.33008	5.23715	5.3065	5.34401	5.29373	5.34009	5.19527	5.18572	5.6502	4.83933	5.43752	5.33617	5.30583	5.62679	5.16111	5.31928	4.97501	4.78882	5.45274	4.93119	5.32558	5.68293	5.64175	5.43559	5.46964	5.36781	5.3397	5.43791	5.10282	5.20878	5.19887	5.15997	5.06326
ILMN_1653871	12.1191	11.0077	11.5978	12.0629	11.4293	11.5174	10.7875	11.7727	11.0134	12.4046	11.3013	11.2601	11.7006	11.6439	11.6921	11.1101	12.5652	11.604	12.183	11.5608	11.6366	12.3932	11.5574	9.98064	11.744	11.923	10.8731	11.8148	11.4122	11.0765	11.8409	10.8935	12.2615	12.4237	11.3262	12.2735	11.5688	10.8699	10.4133	11.2323	11.0973	11.7043	12.0649	11.829	12.2329	12.0382	11.6731	11.8389	11.922
ILMN_1653876	4.84573	4.50407	4.81208	4.94295	4.63942	4.96305	4.6328	5.02724	4.85848	4.82516	4.64783	4.94695	4.70351	5.24453	4.93761	5.10053	4.98079	4.53392	4.4792	5.07428	4.56853	4.76044	4.88545	5.10868	4.49334	4.73976	4.7851	4.70016	5.05629	4.80088	4.9014	4.83718	4.81135	5.50607	4.44256	4.80006	4.63252	4.98337	4.38247	4.72805	4.64888	5.14596	4.79544	4.77764	5.58562	4.21139	5.07127	5.11493	5.34244
ILMN_1653896	4.64158	5.00284	4.65543	4.60181	4.23316	4.45848	4.74844	4.60837	4.26498	4.8422	4.67213	4.84715	4.72527	4.51632	4.56937	4.75046	4.64103	4.61017	4.60208	4.7289	4.86367	4.77812	4.42287	4.59125	4.90702	4.58104	4.84011	4.78461	4.44933	4.65061	4.43601	4.64979	4.36732	4.44363	4.91457	4.54964	4.40563	4.71635	4.66255	4.92498	4.57911	4.64921	4.66986	4.69229	4.29196	4.42947	4.71445	4.48753	4.44688
ILMN_1654016	11.306	11.4316	11.4719	11.4004	11.2877	11.52	11.1423	11.4921	11.2928	11.3569	11.248	11.2537	11.1132	11.4987	11.4313	11.3078	11.4602	11.3425	11.5186	11.4398	11.4111	11.5283	11.4789	11.0326	11.2096	11.306	11.3091	11.6238	11.1124	11.3987	11.3161	11.4232	11.4227	11.6288	11.3648	11.4423	11.3158	11.0927	11.2291	11.4742	11.3392	11.3456	11.4082	11.5466	11.6963	11.1841	11.2657	11.3249	11.4233
ILMN_1654032	4.02115	3.98443	4.0241	4.37588	4.17822	4.02017	3.92192	4.35957	4.5181	4.31544	4.54517	4.15402	4.17056	4.10598	4.25801	4.44509	4.78857	4.48922	3.89453	3.95155	3.87452	3.97822	4.2218	4.12404	3.92454	4.35296	4.12124	4.34915	4.32831	4.1931	4.03667	4.03166	4.49851	4.3513	3.86436	4.33344	4.15374	4.21965	3.91103	4.40598	4.13629	4.26849	4.40879	3.96948	4.45443	4.24499	4.33114	4.32689	4.19034
ILMN_1654060	5.56328	4.51446	5.12017	5.73145	4.87447	4.30546	4.70616	5.00583	5.17911	5.57071	5.76128	5.08975	5.37328	5.14414	5.12073	5.4744	5.64425	5.05213	5.00844	4.79073	4.85872	4.90736	5.08613	5.20588	5.32284	5.47164	4.97744	5.10439	5.03181	4.82737	5.18243	5.07415	5.67165	5.63979	4.9142	5.44755	4.98424	5.99496	4.76718	5.259	4.78619	4.72923	4.84124	4.69516	5.77835	5.29713	5.29094	5.28416	4.69438
ILMN_1654068	5.12011	5.22359	5.31408	5.03234	5.34388	5.36647	5.4581	4.9668	5.39888	5.76108	5.20088	5.38934	5.41658	5.43688	5.25772	5.32643	5.43372	5.1409	5.11301	5.39819	5.163	5.18574	5.09607	5.10777	5.26449	5.28633	5.18557	5.4235	4.82043	5.26891	5.35167	5.51876	5.25884	5.04246	5.5206	5.39617	5.44622	5.18714	5.27996	5.85418	5.45042	5.00454	5.14158	5.48787	5.00725	5.25697	5.18585	5.01232	5.33062
ILMN_1654099	4.85266	4.40978	4.57037	4.70648	4.54002	4.50007	4.50956	4.6938	4.37029	4.79971	4.82618	4.51147	4.68262	4.74171	4.87532	4.59157	4.58181	4.46593	4.40082	4.93235	4.74135	4.22682	4.56962	4.68739	4.68076	4.63943	4.74705	4.67763	4.70299	4.48415	4.4605	4.65938	4.7195	4.43996	4.4119	4.7231	4.62891	4.7002	4.80053	4.46303	4.6377	4.45204	4.63615	4.89028	4.43058	4.61144	4.2988	4.58715	4.45062
ILMN_1654112	5.85269	5.97195	5.6769	5.0939	5.83605	5.60235	5.43397	5.44183	5.67745	5.61248	5.62027	5.13062	5.71764	5.50801	5.58477	5.70769	6.04963	5.07726	5.75992	5.19128	5.56482	5.75152	5.65803	5.64542	5.73013	5.5595	5.59718	5.48971	5.78153	5.54712	5.68885	5.64543	5.73303	5.34978	5.42093	5.57806	5.66823	4.99818	5.59192	5.91943	5.34206	5.23664	6.13634	5.32147	5.79331	5.4393	5.81959	5.95116	5.61003
ILMN_1654118	6.27884	6.4378	6.3105	7.08511	6.57578	6.7274	7.25505	6.80706	6.33413	6.8794	6.32177	6.79676	6.34051	7.21741	6.38033	6.20997	6.40295	6.11831	6.83271	6.77202	6.65146	6.91798	6.6146	6.465	6.44019	6.94276	6.2684	6.66575	6.4704	6.64094	6.55612	6.66463	6.79118	6.95564	6.85747	6.33767	6.57838	7.0042	6.54432	6.77596	6.64284	6.55484	6.05167	6.67904	7.02403	7.01461	6.22594	6.54903	6.40032
ILMN_1654151	9.57981	9.94849	9.95398	9.39907	9.68452	9.97446	9.7285	9.50434	9.79664	9.42062	10.1103	9.36702	9.8474	9.71631	9.64795	9.55438	9.57172	9.37622	9.41987	9.82366	9.68935	9.57566	9.69316	10.2157	9.91688	9.52709	9.99954	9.64046	9.60602	10.0442	9.76128	9.85183	9.42637	9.07865	9.87413	9.64747	9.75887	9.90027	9.75502	9.71975	9.99079	9.88915	9.85645	9.48083	9.28589	9.17246	9.80069	9.58174	9.30323
ILMN_1654210	5.87381	5.95615	6.02557	5.8262	5.76402	6.4776	6.30562	5.7654	5.73699	6.41201	5.84388	6.61547	5.69294	5.75843	5.99442	6.33067	5.70001	6.63941	5.97354	6.55752	6.16739	5.55349	5.56767	6.08276	5.80811	6.34219	6.46062	5.97387	6.14281	5.84427	6.49276	6.03236	5.73428	5.40195	5.89417	5.87618	6.15779	6.07637	6.48227	6.78089	6.1255	5.34079	6.07504	6.05862	5.65001	5.97339	6.08834	6.08542	6.50836
ILMN_1654262	4.88159	5.4065	5.1149	4.97538	5.81602	5.76709	5.35192	5.60827	5.02979	4.91334	5.18821	5.20197	5.68798	5.19831	5.13683	5.07006	4.74672	5.27975	4.89711	5.53427	5.48051	5.44397	4.95909	5.2178	5.00156	5.24174	5.51633	5.45855	5.03299	5.31721	5.63601	5.53341	5.29176	5.15035	5.11144	5.01983	5.70044	5.63298	5.56873	5.45473	5.11164	5.07889	5.25817	4.83721	4.95312	5.19086	5.33873	5.32952	4.92021
ILMN_1654268	8.40295	8.46427	8.6464	8.41531	8.58491	8.64417	8.34664	8.96724	8.64871	8.49356	8.24355	8.488	8.65325	8.5724	8.96848	8.41288	8.52174	8.59296	9.12135	8.19863	8.67488	8.64013	8.43747	8.07911	8.42337	8.8434	8.40085	8.61534	8.19313	8.63072	8.86138	8.32403	8.79122	9.00624	8.10904	8.71091	9.01681	8.32436	8.03851	8.48345	8.79826	8.54384	8.54169	8.35738	9.00152	8.4646	8.45201	8.63731	9.04108
ILMN_1654289	5.31815	5.90828	5.44292	5.73259	5.7735	5.95147	5.648	5.54643	5.44569	5.55965	6.09981	5.54418	5.76094	5.65969	5.49006	5.54428	5.6236	5.68962	5.53925	5.61804	5.7266	5.71176	5.78193	5.68533	5.79451	5.70863	5.87112	5.34774	5.71422	5.73908	5.82272	5.53203	5.5778	5.6216	5.66831	5.4803	5.55149	5.82123	5.59235	5.9382	5.52978	5.73723	5.5158	5.54884	5.78051	5.53178	5.81758	5.76858	5.40809
ILMN_1654320	10.4786	10.012	10.3487	10.2491	10.2847	9.73801	10.3093	9.94795	10.354	10.5242	10.4538	10.3163	10.3682	10.1797	10.5338	10.3138	9.98699	9.97335	10.1408	9.96817	10.2851	10.5244	10.1482	10.6062	10.5225	9.81997	10.0558	10.266	10.3567	10.0985	9.91596	10.5382	10.1149	10.1175	10.3941	10.1841	10.3505	10.5357	10.3532	10.1767	10.0828	9.92071	10.0184	10.1965	10.3155	10.3423	10.3064	9.92829	10.4051
ILMN_1654322	5.31938	5.5556	5.79904	5.12193	5.61592	5.77462	5.94616	5.37847	5.84281	5.72623	5.88649	5.47242	5.73861	5.18078	5.56684	5.98842	5.49883	5.75126	5.45218	5.54306	5.58887	5.7801	5.53002	5.50638	5.76461	5.72832	5.48673	5.70234	5.55474	5.38869	5.55297	5.58345	5.68759	5.40094	5.80088	5.6808	5.45042	5.17623	5.73739	5.59334	5.30526	6.14527	5.95662	5.7447	5.45578	5.45001	5.81494	5.47284	5.86031
ILMN_1654357	4.91436	5.08539	4.67034	5.01812	5.04033	4.77135	4.68339	4.67019	4.78206	4.95106	4.83234	4.74932	5.11264	5.19409	4.89165	4.67858	5.00661	4.86633	4.87749	4.85552	4.4991	5.08958	4.82538	4.50986	4.84348	4.93227	4.85932	4.56768	4.81092	4.76577	5.10282	4.78333	5.14541	4.96009	4.7183	5.03082	4.66629	4.57492	4.67932	5.06894	4.76343	4.90796	4.93477	5.08775	5.0152	4.94304	4.58212	5.05787	4.62151
ILMN_1654370	5.45821	5.46236	4.85964	5.32961	4.98333	4.7866	4.72258	5.20723	4.64902	5.06835	4.70342	5.10166	4.6954	5.20328	4.94829	5.04791	5.29613	4.84277	5.46591	4.97699	5.00136	5.1064	4.89334	4.38458	4.52044	4.95309	4.9179	5.02898	4.74053	4.73127	5.39286	4.69171	5.24821	5.64148	5.0721	4.54078	4.84245	4.97994	4.7064	5.15497	5.05869	5.09177	5.35058	5.59402	5.22497	4.92416	4.38095	5.00122	4.9923
ILMN_1654389	7.18615	6.66208	6.21591	7.29356	6.71034	6.3154	6.76659	7.48152	6.84457	6.1207	6.2434	6.99413	7.09475	5.72126	6.7695	5.95904	6.49198	7.30219	6.90096	7.18392	7.02805	6.45133	7.34913	6.57455	6.76944	6.60239	6.61797	6.53906	6.81031	5.96237	6.43447	6.3249	7.45704	7.4231	6.76469	6.86835	6.47894	6.59566	5.81584	6.303	6.9896	8.18165	6.72933	8.18275	6.49744	6.17509	6.50383	6.45518	6.0473
ILMN_1654392	5.24043	5.13418	5.35074	5.70723	5.37651	5.16354	5.24494	5.21099	5.16249	5.40132	5.68864	5.50513	5.1008	5.45699	5.38104	5.43313	5.2916	5.37791	5.43747	5.43793	5.1779	5.34097	5.27011	5.2861	5.23448	5.30015	5.05952	5.24126	5.29826	5.29945	5.09826	5.59783	5.26776	5.50202	5.39912	5.34386	5.39669	5.29348	5.16755	5.52892	5.33284	5.24366	5.50802	5.27108	5.63415	5.18113	5.32956	5.19291	4.80119
ILMN_1654396	12.4098	12.2436	12.3929	12.5434	12.4191	12.4664	12.4624	12.6275	12.4906	12.6318	12.237	12.4497	12.5034	12.4539	12.4098	12.3195	12.5165	12.4807	12.6679	12.3619	12.3352	12.4042	12.4973	12.3206	12.2532	12.2775	12.2153	12.3439	12.4965	12.4637	12.6216	12.3478	12.716	12.8566	12.2692	12.5427	12.5129	12.3533	12.323	12.4905	12.444	12.5204	12.423	12.6349	12.5382	12.5492	12.2207	12.6043	12.6044
ILMN_1654398	6.35651	6.64447	6.25381	5.62263	6.36993	6.60655	6.51257	6.62877	6.27137	5.9704	6.29198	6.09965	6.44999	5.71935	6.50799	6.46112	5.9877	7.52972	5.88453	6.94968	6.13704	5.6065	6.62268	7.0335	6.119	5.78675	6.41427	6.23036	6.53361	6.42564	6.9961	6.0267	6.37241	6.75897	5.97401	5.84421	6.27425	5.99585	6.6315	6.45077	6.39555	6.76278	6.42984	6.54668	5.78737	6.11093	6.29575	6.44217	6.57538
ILMN_1654421	5.1873	5.04873	5.09111	4.7283	5.14702	4.83054	5.18952	4.68392	4.77994	4.96176	4.95153	5.36506	5.29676	5.36797	4.93476	4.88983	4.6883	5.32595	4.6636	5.26246	5.22376	5.03796	4.82378	4.79011	5.02788	4.70501	4.96759	4.9735	5.43957	4.8472	5.22618	5.01512	4.86287	4.98756	5.08376	4.82458	4.80612	5.35558	4.92151	4.84321	5.52085	4.9021	4.7797	4.84235	4.86558	5.3653	4.75695	4.96152	5.05082
ILMN_1654441	5.90457	6.0231	5.55884	5.92074	5.96684	6.10096	6.04357	6.23594	5.71701	5.81268	5.65469	5.62065	5.75407	5.85884	5.83862	5.57031	6.42515	5.78967	6.13518	6.11887	6.13433	6.19868	5.38579	5.42275	5.91598	5.55364	5.70883	5.73742	5.5733	5.70728	6.4087	5.36232	6.10634	6.69008	5.72404	5.92943	6.23178	5.713	5.67714	5.70946	6.0094	6.21161	5.57706	6.01469	5.82342	6.0996	5.64248	6.09579	6.15535
ILMN_1654445	8.02335	8.41146	7.82477	7.79248	7.95929	8.11681	7.89694	7.97585	7.51783	7.75279	7.9799	7.69894	7.64667	7.93367	8.0845	8.0434	7.79567	7.82439	7.73269	7.99782	8.09647	7.95939	8.01877	7.85657	8.30073	8.13114	8.26018	7.9588	7.90623	7.82808	7.90644	7.84514	7.60429	7.29129	8.10813	8.10655	7.77345	7.79305	8.23472	8.05963	8.03671	7.95896	8.25077	7.454	7.39902	7.63374	8.10212	7.64432	7.90008
ILMN_1654457	5.17933	4.53519	4.85349	5.1111	4.68362	4.77814	5.04895	5.10711	4.88073	4.6675	4.88961	4.68367	4.91934	4.72959	4.76486	5.07168	5.09037	4.55514	4.94164	5.12704	4.84074	4.85806	5.22922	4.81636	4.7762	5.30384	4.58574	4.78881	4.94299	4.87323	5.07793	4.89558	5.17966	5.11419	4.82555	4.8001	5.24917	4.68937	5.10104	4.81627	4.5183	5.36949	4.70946	4.66027	4.99949	4.67862	4.7418	5.09191	4.92503
ILMN_1654488	6.49967	5.98306	6.53663	6.61776	6.12688	5.89209	5.98892	6.3849	5.83524	6.35673	6.4946	6.09989	6.14969	6.34989	6.41829	6.2783	6.56076	6.10575	6.43657	6.35446	6.01371	6.31374	6.36069	6.12782	6.19996	6.07192	6.17935	6.6215	6.40023	5.91745	6.30197	5.89792	6.5829	6.28386	6.21493	5.92494	6.05742	6.26429	5.91763	6.18583	6.08885	6.59487	6.30408	6.2509	6.42006	6.34817	6.2042	6.22916	6.30713
ILMN_1654497	5.57173	6.29964	5.77084	5.58992	5.97456	5.77796	5.98301	6.17189	5.43668	5.52346	5.75625	6.14987	5.65688	5.83466	5.66583	6.02581	5.5899	5.55532	5.92595	5.85527	5.85516	5.89533	5.60757	5.7887	5.83254	5.76265	5.75309	5.6199	5.63455	5.92982	5.88592	5.7617	5.95657	5.72083	6.09244	5.83873	6.03482	5.93974	5.61792	6.13804	5.91702	5.84483	5.52786	5.83323	5.88109	5.77109	5.81094	5.56556	5.73688
ILMN_1654516	6.96466	6.39382	7.01426	7.35121	6.85701	6.74189	6.52065	6.94407	7.05104	7.30599	6.40353	6.85183	6.78534	7.07441	7.21617	6.94054	7.13569	6.67743	6.99531	6.57771	6.90054	7.11464	6.69573	6.60539	6.61537	7.1391	6.69451	7.01534	6.83228	6.77444	6.81713	6.42476	7.00414	7.55985	6.90785	7.36117	6.57595	6.86189	6.54497	6.80601	6.61043	6.90483	6.88665	6.73706	7.49072	7.05684	7.05499	6.56133	7.08832
ILMN_1654518	8.43404	7.97133	8.22094	8.33824	8.53739	8.04655	8.02872	8.25143	8.16123	8.26997	8.38758	8.41504	8.51624	8.39125	8.47121	8.15944	8.57778	8.01176	8.43101	7.93543	8.58254	8.78402	7.99882	7.86344	8.70054	8.09644	8.20817	8.15986	8.25259	8.57007	8.57293	8.56131	7.97017	8.1087	7.97655	8.0039	8.23505	8.70083	8.00839	8.27863	8.04366	7.77772	8.38607	8.30432	8.3477	8.29905	8.39001	8.46407	8.18285
ILMN_1654542	6.82549	6.55998	6.78313	6.8716	6.65575	6.6238	6.71602	6.58549	6.30532	6.46911	6.74323	6.45427	6.59884	6.83027	6.66441	6.69297	6.4197	6.26194	6.68351	6.79484	6.7358	6.88989	6.82023	6.25432	6.84028	6.50679	6.70495	6.58155	6.296	6.63768	6.83812	6.54952	6.61774	6.63907	6.66573	6.4184	6.69445	6.75445	6.97862	6.43576	6.70135	6.5588	6.4197	6.23841	6.6924	6.91045	6.52071	6.64593	6.77038
ILMN_1654543	8.93668	9.17662	8.99231	8.66077	8.9077	8.77783	8.91854	8.69294	8.89907	8.73572	8.84235	8.50246	8.92463	9.03185	8.856	8.56372	8.93872	8.47794	9.10563	8.76582	9.16477	8.87678	8.51088	8.94119	8.7893	8.5562	8.98253	8.7909	8.73132	8.90903	9.16854	8.76411	8.73682	8.53948	9.09115	8.6013	8.87464	8.68598	9.03454	8.7356	9.19778	8.70437	8.84677	8.74633	8.39408	8.89188	8.89789	8.66149	8.94197
ILMN_1654545	6.83392	6.78705	6.47735	6.65618	6.34764	7.09924	6.71815	6.5979	6.6137	6.58466	7.04295	6.86484	6.89505	6.51014	6.63432	6.86585	6.42367	6.90431	6.3376	6.69262	6.52267	6.40766	6.92014	7.01475	6.8489	6.60893	6.59332	7.19163	6.79576	6.74954	6.31927	7.01066	6.46984	5.96595	6.79892	6.68942	6.56226	7.07079	7.17751	7.17424	6.64009	6.9127	6.40488	6.56203	6.46364	6.43405	6.50873	6.5795	6.37354
ILMN_1654552	8.76541	9.01109	8.75937	8.15827	8.6338	8.6643	8.53005	8.08252	8.19255	8.12805	8.85941	8.33741	8.30504	8.80927	8.67627	8.59731	8.52359	8.23878	8.55276	8.4452	8.59553	8.80504	8.45306	8.66948	8.81694	8.37344	8.6092	8.79989	8.53326	8.73695	8.72652	8.75892	8.05381	7.83785	8.70962	8.45988	8.38569	8.25756	8.94002	8.35593	8.49125	8.60546	8.75495	8.06966	8.19904	8.39782	8.7363	8.43269	8.27572
ILMN_1654560	8.71569	8.13105	8.52649	8.68512	8.19382	7.96267	7.54371	8.48874	8.5316	8.71257	8.10194	8.37508	8.42742	8.54595	8.4228	8.36097	8.94884	8.56879	8.77577	8.26123	8.26543	8.73186	8.24306	7.54239	8.28422	8.73994	7.93933	8.77884	8.33975	7.88884	8.31828	7.86589	8.9218	8.99579	8.25037	9.12728	8.36916	8.23149	7.66198	7.93381	8.01199	8.75626	8.44315	8.47369	8.79596	8.49797	8.49615	8.57864	8.79518
ILMN_1654566	6.99768	6.97254	7.36046	7.06755	7.05927	7.00183	6.89903	7.19205	7.02736	7.22335	6.61843	6.94778	7.22544	7.24033	7.09791	7.06886	7.43436	6.73848	7.41931	6.8778	7.09174	7.11867	6.57636	6.67358	6.68119	7.24434	7.25644	7.01827	6.73568	6.82847	7.20692	6.78902	7.20504	7.44812	7.0995	7.16763	7.41452	7.34256	6.70201	7.07642	6.7223	6.68518	7.29489	6.89997	6.99007	6.94478	7.24526	6.98707	7.14435
ILMN_1654571	5.10502	5.15585	4.93716	5.87383	5.53518	5.13951	5.49756	5.45544	4.92322	5.41411	5.06229	5.08423	5.07466	5.38895	5.23748	5.08273	5.92075	5.36956	5.3644	5.54638	5.31928	5.52556	5.07806	4.98534	5.20853	5.50825	5.34544	5.105	5.32683	5.23388	5.71136	4.98893	5.23812	5.73741	5.10025	5.54165	5.14713	5.06173	5.29639	5.33679	4.73975	5.07843	5.40715	5.07945	5.60333	5.72513	5.29031	5.71528	5.10496
ILMN_1654583	9.22715	9.09048	9.22419	9.08656	9.09369	9.11407	9.03926	8.967	9.15981	8.97692	9.31384	8.71029	9.21506	9.16901	9.14899	9.04493	9.16442	9.09728	9.04164	8.82655	9.15954	9.14879	9.1646	9.12676	9.04442	8.77347	9.11316	8.90375	9.02326	8.8684	9.22285	8.8144	8.93454	9.40963	9.33429	8.71134	9.1015	9.25779	8.95699	8.86001	9.05255	9.20418	9.10966	9.14153	9.02705	8.97763	9.1859	8.87391	9.3366
ILMN_1654586	4.67726	5.06342	5.03834	4.79288	4.71866	4.79064	4.9648	4.50491	4.78872	4.92918	5.56039	5.13324	4.81817	4.73151	4.96088	5.22597	4.78413	4.59908	4.4612	4.85091	4.94419	5.23879	5.46288	4.90687	4.86578	4.68613	4.90547	5.09049	5.25514	5.02587	4.58397	4.92634	5.00046	4.70716	4.98286	4.94446	4.62532	5.73825	5.19141	5.07591	5.24287	4.85723	4.89604	4.53683	4.65916	4.71379	4.46756	4.71785	4.43374
ILMN_1654609	7.44511	8.18369	7.68618	7.24539	7.57014	7.86269	7.38057	7.30036	7.55016	7.46636	8.13053	7.47313	7.94259	7.65857	7.31464	7.52096	7.52441	7.53112	7.44903	7.69557	7.7852	7.42995	7.87542	7.34624	7.78282	7.42589	7.85579	7.73429	7.49009	7.9197	7.59473	7.48365	7.32562	6.9173	7.80832	7.38824	7.65784	7.68667	7.7235	7.72512	8.13097	7.63199	7.68255	6.93638	7.08931	7.3001	8.09865	7.64082	7.53971
ILMN_1654612	4.31959	4.46865	4.13926	4.09223	4.4379	4.19503	4.16041	4.01278	4.06802	4.26605	4.97235	4.22104	4.15727	3.7027	4.30253	4.17634	4.11814	4.33264	4.12023	4.37514	4.41986	4.60917	4.22397	4.18047	4.2346	3.91858	4.33414	3.86469	4.48646	4.69351	4.24236	4.34592	3.77916	4.15798	4.06985	4.59225	4.02605	4.47212	4.42834	4.39306	3.99744	4.19371	3.9806	4.18898	4.38401	4.83662	4.26216	4.20429	4.043
ILMN_1654629	8.17157	7.83769	7.79406	7.66965	7.63441	7.52101	7.49256	7.60315	7.8858	7.62837	7.83247	8.04205	7.81086	7.5893	7.77153	7.98375	8.0079	7.93348	7.53843	7.66406	7.85519	7.79818	7.69382	7.67129	7.80463	7.51051	7.6431	7.71589	8.13959	7.9319	7.77741	7.79019	7.92455	7.43207	7.65595	7.79626	7.76338	7.93214	8.00886	7.99311	7.87758	7.67929	7.59771	7.71662	7.72047	7.45976	7.82449	7.74999	7.87945
ILMN_1654630	6.46074	6.21098	6.48005	7.04594	6.39813	6.34505	6.3975	6.83684	6.74776	6.9012	6.56214	6.97496	6.24223	6.59438	6.70666	6.66313	7.0899	6.64119	6.69368	6.90474	6.67537	6.80891	6.72689	6.11124	6.34572	6.84988	6.44217	6.726	6.81305	6.49912	6.80102	6.35727	6.87838	7.24714	6.23293	6.99823	6.6263	6.58025	6.2942	6.42356	6.40273	6.55006	6.49116	6.9087	7.15678	6.7813	6.73401	6.92524	6.74522
ILMN_1654637	4.95167	4.61901	4.69145	4.5556	4.64299	4.50497	4.95843	4.85623	4.89557	4.81136	4.83062	4.79099	4.75839	4.83278	4.40589	4.49155	4.48942	4.6076	5.2374	5.01951	4.68335	5.05391	4.73286	4.76546	4.76062	4.80359	4.58742	4.64229	4.57654	4.86198	4.59443	4.95881	5.08083	4.92747	4.60257	4.79226	4.44963	4.59305	4.86157	4.75255	4.7311	4.61872	4.78709	5.33193	4.79532	4.4913	4.86262	5.28944	4.32659
ILMN_1654639	5.36425	5.674	5.63803	5.33298	5.73676	5.44162	5.39326	6.29358	5.73719	5.28492	5.50991	5.80154	5.33366	5.14055	5.68634	5.3384	4.97205	6.81934	5.59234	5.96643	5.67589	5.16551	5.76932	5.65081	5.38195	5.25494	5.60748	5.35611	5.96796	5.57388	5.32711	5.36229	6.19519	5.68201	5.74241	5.24245	5.39999	5.69072	5.1211	5.45893	5.85185	6.0622	5.46177	6.24841	5.41981	5.39339	5.70361	5.1341	5.28017
ILMN_1654653	5.03232	4.75619	4.93803	4.81909	5.18848	4.93581	5.22188	5.12596	5.31825	4.85663	5.06907	5.1949	5.02471	5.05714	5.12705	5.43996	4.81592	5.12006	4.86562	4.90906	5.09945	5.30038	4.88728	4.99232	5.14097	5.0331	5.2659	4.9647	5.18021	4.97819	4.7808	5.18436	5.09069	4.92616	4.97693	5.15086	5.17432	5.1785	4.95334	5.08088	5.14616	5.02423	4.96905	4.86918	4.98756	5.02246	4.98784	5.04266	4.55621
ILMN_1654685	6.402	6.61454	6.10654	6.74268	6.1302	6.40289	6.15337	6.12678	6.05468	6.42149	6.09112	6.22499	5.90073	6.20811	6.56151	5.73053	6.17882	6.68998	5.8571	6.12942	6.11373	6.68797	6.90378	6.99291	5.82266	6.17596	6.249	6.70934	5.78039	6.06075	6.53915	6.23171	6.99649	6.94589	6.021	6.35472	6.09745	5.97769	5.96382	6.33618	6.07384	6.33263	6.3056	6.93642	6.58289	6.42009	6.0747	6.46551	6.55334
ILMN_1654690	7.91771	7.91983	7.64678	7.24395	7.81258	7.58972	8.02077	7.69613	7.92963	7.67272	7.8604	7.68416	7.66575	7.74823	7.75258	7.67852	7.84984	7.86477	7.40984	7.79738	7.79586	7.75804	7.6152	8.27606	8.00566	7.47858	8.0185	7.74799	7.7873	7.67708	7.77255	8.03461	7.73696	7.31897	7.78433	7.39958	7.66136	7.58281	8.06416	7.78111	8.02185	7.79113	7.93973	7.40086	7.40687	7.56468	7.90999	7.75103	7.83863
ILMN_1654735	7.17802	6.43884	7.28253	7.24097	6.94277	6.67081	6.60005	6.87997	6.84642	7.27548	6.86241	6.89812	6.75752	6.71218	7.02514	6.9509	7.33699	6.689	7.18288	6.64782	6.97607	7.04955	6.71101	7.02253	6.78372	6.93813	6.82193	7.21203	7.07253	6.79845	6.89443	6.88697	7.1011	7.00118	6.91015	7.01757	6.8575	7.29383	6.52051	6.7607	6.64432	6.66222	7.16338	6.97887	7.12772	7.30207	6.8586	6.83861	7.02396
ILMN_1654773	5.17179	4.82772	4.83396	4.64497	4.9776	4.7951	4.50327	4.9859	4.69197	4.69526	5.03325	4.67808	5.04935	4.82419	4.89082	4.71657	5.07444	4.67504	4.74093	4.81384	4.84931	4.82503	4.84519	4.80986	4.92868	4.78807	4.57611	4.78855	5.06489	4.78967	5.04233	5.03271	4.84852	5.01168	4.74382	4.75851	5.14519	4.82711	4.78631	4.79031	4.58468	4.76323	4.66525	4.9264	5.0786	4.63853	4.8272	4.89812	4.9179
ILMN_1654778	5.25829	5.33406	5.42484	5.10004	5.44679	4.83199	5.05372	5.3292	5.88265	5.73914	5.83444	5.22764	5.8398	5.37298	5.20768	5.49634	5.88248	5.51484	5.2281	5.10858	5.13526	5.55737	5.39004	5.10764	5.40644	5.50471	5.08148	5.82165	5.42633	5.18714	5.48979	5.28726	6.19555	6.05307	4.94155	5.94154	5.66176	5.53193	4.82153	5.53854	5.29128	5.11625	5.39885	5.49265	5.8135	5.44675	5.53251	5.73469	6.06033
ILMN_1654851	5.67443	4.84195	5.97262	5.48722	5.54731	5.21337	5.0111	5.31902	5.51067	5.67698	5.18268	5.45712	5.59994	5.15493	5.44374	5.46348	5.53598	5.14649	5.3425	5.14499	5.71277	5.23892	5.22254	5.50981	5.26739	5.38209	5.30973	5.51435	5.43817	5.40864	5.23356	5.34074	5.51934	5.63528	5.41278	5.5176	5.65485	5.62174	5.54456	5.34372	5.46761	5.11886	5.52972	5.12563	5.54722	5.54289	4.89556	5.37388	5.14244
ILMN_1654861	5.09746	5.08727	5.40106	5.34292	5.42651	5.12738	5.58137	5.34895	5.11002	5.62097	5.38308	5.1188	5.44336	5.16353	4.92132	5.6101	5.15896	5.58578	5.46642	5.24665	5.31483	4.94979	5.22334	5.63047	5.43393	5.46099	5.43944	5.63044	5.28531	5.22248	5.24897	5.13047	5.74215	5.09948	5.40975	5.27256	5.0111	5.41482	5.12489	5.46941	5.42507	5.41442	5.11367	5.35295	5.28304	5.49607	5.27691	5.548	5.00803
ILMN_1654875	10.1285	10.0373	12.041	10.8537	9.85518	12.23	11.5677	9.6155	12.0269	10.6204	10.069	11.1324	11.5785	10.0585	10.9594	11.181	9.89283	9.84147	11.4215	10.8976	11.1481	9.30582	10.9183	11.5467	10.2978	9.81601	11.867	11.2967	9.97591	11.7799	9.7407	10.7014	10.5123	10.6982	11.4456	11.6514	10.5085	13.2016	11.3634	10.6296	11.6814	10.1207	10.3017	12.5855	9.76568	9.83526	9.47707	9.77276	9.98009
ILMN_1654893	4.87982	4.84709	5.39369	4.85427	4.88877	4.83529	5.00089	5.0262	4.96185	4.90948	4.84886	4.9422	4.88567	4.83966	5.08892	5.36729	5.06475	5.45116	5.02081	4.86957	4.95781	4.35419	5.03271	5.02046	5.14898	5.15861	5.09185	4.97226	5.21579	4.45751	4.73364	5.26451	5.31411	4.96682	4.93233	5.28323	4.89334	5.14055	4.89079	4.92495	4.96864	4.68408	4.85336	5.15099	5.21928	4.77593	5.10428	4.784	4.92996
ILMN_1654915	7.10295	6.44908	6.63277	6.08042	6.82429	6.28014	6.20329	6.81808	6.00693	6.17738	7.10516	6.48812	6.62805	6.23888	6.70385	6.75794	7.23844	6.40587	6.99837	6.02145	6.53545	6.95036	6.02603	6.23739	6.49932	6.09013	5.7985	6.47594	6.03838	6.32226	7.73182	6.58678	6.64749	7.24138	6.27653	5.95344	6.46823	6.13059	6.62824	7.07357	6.43772	6.08556	6.87562	5.82572	6.55473	6.70358	6.68027	6.86006	6.88887
ILMN_1654920	8.36136	8.21315	7.89932	8.4574	8.23268	8.19166	7.81036	7.95752	7.07394	7.82187	7.94932	8.31161	8.05585	8.15071	8.07201	7.8106	8.22595	8.02584	8.32617	7.9203	8.27039	8.10161	7.93127	7.80527	7.75508	7.86514	8.26059	7.64116	7.99737	8.15589	8.57796	7.63879	8.0233	8.14811	8.00558	8.00766	8.18245	7.96619	7.80269	7.68123	8.04131	8.06777	8.44659	8.08049	8.23811	7.62759	8.06309	8.17171	8.22887
ILMN_1654939	8.37634	8.21099	7.98534	8.38174	8.34035	8.54163	8.20552	8.47496	8.31098	8.60914	8.63477	8.43407	8.25527	8.38059	8.2822	8.57767	8.43239	8.29141	8.28865	8.35337	8.16765	8.37263	8.50109	8.36086	8.77491	8.14547	8.43619	8.4555	8.40391	8.41469	8.29785	8.38418	8.22948	8.11005	8.37568	8.13747	8.53635	8.68928	8.32932	8.59518	8.38792	8.54361	8.36479	8.23338	8.15986	8.18511	8.15479	8.41972	8.12407
ILMN_1654946	6.70142	6.89361	6.36444	6.33793	6.92473	6.6804	5.87084	5.95369	6.55344	6.67994	6.49323	6.65662	6.50619	6.88498	6.4161	6.35774	7.03847	6.28431	6.2865	6.47719	6.62068	6.14886	6.07029	5.93767	6.42814	6.31496	6.46153	6.50906	6.29988	6.30474	6.60076	6.79564	5.98971	6.15013	6.67639	5.85534	6.69402	6.53506	6.48814	6.81829	6.61012	6.10474	6.3196	6.88594	5.98201	6.7337	6.44412	6.18852	7.31259
ILMN_1655011	4.65847	5.67254	5.22382	4.71259	5.2197	4.85227	5.16296	5.10829	5.07787	5.10006	5.348	5.09512	5.34051	5.06223	5.31734	5.03998	4.92419	4.61487	4.88911	4.8687	5.31408	5.13064	4.97685	4.87473	4.92048	4.83842	5.02222	5.55415	5.01839	5.25666	4.56662	5.45883	5.08838	4.76483	4.99195	4.94061	5.14403	5.30548	5.14587	5.12294	5.1795	5.17469	4.94954	5.26199	4.93377	4.91357	5.02222	4.79361	5.25673
ILMN_1655046	5.44885	5.46085	5.90527	5.51412	5.69356	5.97502	5.78436	5.48169	6.03351	6.34789	5.86017	5.98382	5.6365	5.93407	5.71037	6.30629	5.63237	5.75866	5.66803	5.84692	5.70217	5.52318	5.7863	6.12667	6.01565	5.79881	5.85661	6.10118	5.87154	5.54782	5.38724	6.06767	5.70733	5.40908	5.9328	5.91793	5.65222	5.52719	5.93962	6.0189	5.66684	5.88532	5.89824	5.91087	5.70031	5.69622	5.71945	5.81325	5.69183
ILMN_1655068	5.13321	4.53526	4.88202	5.06935	4.89953	4.87765	4.88563	4.58274	4.93823	4.9701	4.91889	4.50399	4.83921	5.19908	5.21051	4.88774	5.07121	4.68577	5.14917	4.74647	4.90338	5.18659	4.50293	4.96857	5.02643	4.45058	4.81432	5.08892	5.06283	4.4673	5.27214	4.78927	4.93365	5.17034	4.89475	4.82568	4.66014	4.5727	4.73017	4.81359	4.65917	4.8062	5.11988	5.12578	5.00634	4.93603	4.66399	4.77287	5.34664
ILMN_1655077	8.20116	9.52265	9.36374	8.19971	9.59417	8.81219	9.17321	9.35106	8.78212	8.65398	8.45867	8.86936	8.73799	8.95463	9.11686	8.59222	8.77534	8.56372	9.33679	8.70958	8.99494	9.49925	9.06044	8.4037	9.16081	8.75647	8.79472	8.67583	9.18512	8.96906	8.46801	8.90922	8.9819	9.09876	9.07235	8.99684	9.05382	8.68603	8.50687	8.98651	9.1678	9.0981	8.65494	9.32403	8.81904	9.03293	8.83823	8.52773	8.63706
ILMN_1655117	6.07965	5.93345	5.67102	5.57375	6.03857	5.91495	5.72513	5.6633	5.54866	5.74627	5.98806	5.27726	5.74908	5.8965	5.81671	5.45174	6.0223	5.75957	5.80341	6.10685	6.149	5.71825	5.45264	5.27273	6.00208	5.59959	5.61748	5.51283	5.68923	5.58769	6.4043	5.70039	5.33696	5.44673	5.80067	5.38655	5.40267	5.86994	6.26514	5.57668	5.63379	5.44054	6.07574	5.75291	5.44054	6.01286	5.53871	5.86613	5.80998
ILMN_1655126	6.62392	5.90008	6.15532	5.89027	6.47461	6.32748	6.08451	5.6611	6.56326	5.70271	6.47322	6.05823	6.56106	5.85793	6.40062	6.0286	5.89123	5.83618	6.20825	6.17345	6.21042	5.9317	5.99249	6.1483	6.0806	6.09043	6.08991	5.87223	6.40913	6.23461	6.07472	6.08988	6.04007	5.86137	6.42756	6.13199	6.02862	6.54505	6.48673	6.12811	6.20674	5.66937	6.34757	5.94628	5.76579	6.31074	6.27343	5.48228	6.08806
ILMN_1655137	4.81621	5.03236	4.83924	4.5296	5.12321	4.67928	5.0011	5.43244	4.65119	4.60851	5.13929	5.16519	4.95956	5.01245	4.70758	5.18635	4.73734	4.83916	4.74063	4.84336	4.88459	4.82506	4.9682	4.69057	5.02419	4.77534	4.9556	4.75193	4.90604	5.12349	4.80476	4.95184	4.58954	4.63435	5.03032	4.74654	4.57602	4.96983	5.2567	5.4107	4.97677	4.41805	4.77503	4.97946	4.87588	5.19001	4.76652	4.83616	4.58046
ILMN_1655154	9.62077	9.68701	9.31579	9.5266	9.6505	9.4849	9.68538	9.63782	9.455	9.73017	9.62128	9.53903	9.47996	9.42909	9.28458	9.48257	9.52324	9.5588	9.64166	9.51515	9.8703	9.65242	9.49462	9.48145	9.87258	9.47141	9.58265	9.3705	9.52289	9.78311	9.61162	9.54623	9.39258	9.27463	9.51657	9.11008	9.53627	9.97173	9.59381	9.8055	9.65859	9.46289	9.42767	9.62319	9.20024	9.54237	9.56904	9.74745	9.35718
ILMN_1655163	9.96243	10.0819	9.55688	9.79425	9.94557	9.93668	9.80122	10.0008	9.73594	9.97919	9.80545	9.94545	9.63339	10.0614	9.6	9.83397	9.91069	9.86523	10.1311	9.83936	9.98252	9.96064	9.64694	9.78501	9.8068	9.9967	10.0075	9.65439	9.69088	9.91378	10.1535	9.77149	10.0575	9.82218	9.97403	9.54198	10.0049	9.90831	9.66713	10.0829	9.9856	9.95056	9.90102	9.81875	9.81882	9.78982	9.83246	10.006	10.0001
ILMN_1655165	6.88484	6.40281	6.32941	6.89172	6.49001	6.4404	6.42154	6.65803	5.86021	6.24314	6.93037	6.43421	7.09584	6.45779	6.20433	6.34377	6.80246	6.4542	6.74383	5.67165	6.7563	6.66089	6.69213	6.50536	6.43824	6.26782	6.62628	6.01723	6.2943	6.92961	7.29925	6.29612	6.70468	5.25367	6.87259	5.98886	6.13625	6.01442	6.24595	6.37458	6.51764	6.75866	6.84735	6.56457	6.54471	6.7673	6.55098	6.73033	6.15141
ILMN_1655177	8.52906	7.78612	8.21876	8.01927	8.48014	8.22617	8.30415	7.86813	8.49213	8.1503	8.59484	8.1811	8.43611	8.23301	8.25853	8.1516	8.18742	7.95081	8.17474	8.33266	8.33057	8.31185	7.67608	8.42934	8.18806	7.90214	8.24497	8.0089	8.27894	8.34975	8.50659	8.23758	8.00657	7.90422	8.31681	7.97856	8.20197	8.58659	8.5965	8.04218	8.42437	8.08488	8.26595	7.94124	7.79702	8.32553	8.11744	8.09711	8.10901
ILMN_1655190	4.83052	4.89019	4.96805	4.89953	4.78608	4.77183	4.68429	5.12664	4.98564	5.38773	4.90367	4.84091	5.02237	4.79752	4.92246	5.11634	5.05254	4.59232	4.46234	4.97117	4.98552	5.33252	5.1265	5.20122	4.91945	4.66271	4.95016	5.07475	5.02966	4.5013	4.85181	5.04983	4.92893	5.18762	4.74547	5.13334	4.68237	4.94832	5.01235	4.74766	4.74772	5.33028	5.15791	5.22336	5.16244	4.51884	4.66112	5.19764	4.92063
ILMN_1655191	5.38006	5.45972	4.97416	5.35884	5.14628	5.1346	5.37662	5.25717	5.26186	5.2716	5.42806	5.221	5.2385	5.3146	5.29815	5.37296	5.37607	4.86532	5.35709	5.1594	5.39327	5.38725	5.32582	5.39325	5.16869	4.74351	5.44783	5.19668	5.21676	5.08127	5.59606	5.13809	5.38261	5.22061	5.37705	5.12051	5.07533	5.48444	5.36901	5.27998	5.20016	5.54615	5.37162	5.41298	5.12053	5.22738	4.9685	5.13759	5.08413
ILMN_1655194	5.25258	5.49119	5.50361	5.56773	5.13354	5.06895	5.274	5.16561	5.29286	5.25372	5.50855	5.36359	5.37618	5.34735	5.03128	5.3062	5.48917	5.15755	5.52834	4.85895	5.41028	5.48111	5.87048	5.18222	5.12171	5.63287	5.22302	5.48876	5.31092	5.03822	5.1607	5.19654	5.54622	5.56254	5.42693	5.54212	5.38687	5.34567	5.02322	5.17255	5.21142	5.16033	5.21992	5.4041	5.45604	5.67647	5.61068	5.50519	5.31149
ILMN_1655195	5.11086	5.50729	4.61497	5.03161	5.31049	5.26488	5.46916	5.1857	5.27713	5.18146	5.1698	5.3923	5.30651	5.20267	4.8494	5.36482	4.4659	5.0615	5.18364	4.97029	5.35462	5.11856	5.0561	5.40801	5.23068	5.11417	5.46635	5.47731	4.79445	4.91017	4.66662	5.47761	4.73796	5.1973	5.33	4.5018	5.29332	5.42801	5.41338	5.31256	5.0007	5.01094	5.32145	5.12464	5.22093	5.30588	4.70773	5.30426	5.16375
ILMN_1655206	7.16071	6.86862	7.38247	7.63423	7.20485	7.06352	7.08875	7.58341	7.22166	7.5513	7.27578	7.08727	7.27143	7.53594	7.16558	7.44805	7.63654	7.32751	7.36331	7.2202	6.84641	7.43163	7.58617	6.91226	7.20618	7.53021	7.05106	7.4439	7.30495	7.03906	6.71093	7.4327	7.50191	7.68504	7.12117	7.73596	7.42594	7.60073	6.70917	7.33472	7.00635	6.79738	7.23342	7.26822	7.91144	7.33815	7.29132	7.61141	7.31586
ILMN_1655225	4.76998	4.65452	4.40191	4.44979	4.58058	4.81446	4.36674	4.88876	4.66883	4.78483	4.93424	4.65822	4.69168	4.32328	4.51697	5.01096	4.68603	4.48211	4.47099	5.01209	4.62473	4.8807	4.78501	4.67041	4.86858	4.83197	4.62274	4.32645	5.10815	4.92021	4.53963	4.52177	4.57721	4.66716	4.60521	4.702	4.70725	4.99652	4.56031	4.92845	4.80849	4.62346	4.47891	4.7179	4.64349	4.25361	4.83242	4.76668	4.68203
ILMN_1655244	5.70992	6.65388	6.0579	5.74751	6.15333	6.40374	6.17611	6.38136	5.83621	5.80294	6.28721	6.15935	6.23773	6.29931	5.81364	5.94267	6.08492	5.59909	6.02135	5.96833	6.18402	6.43619	5.90305	5.68972	6.39987	6.1249	6.13894	6.61662	5.72652	6.63471	5.98671	5.86228	5.93237	5.33583	6.30767	5.91202	6.39905	6.19975	6.13858	6.51044	6.32318	5.78914	6.14764	5.50665	6.02126	5.72575	6.37302	5.97011	5.5026
ILMN_1655261	6.45333	6.2021	6.23758	5.82504	6.15382	5.92479	6.0422	5.86538	5.59595	6.20181	6.20893	5.98847	6.14737	6.17762	6.30139	5.67023	6.04632	5.8185	5.97108	5.82339	6.07675	6.30542	5.93247	5.83891	6.2503	5.776	6.07445	5.62797	5.96719	5.99139	6.38799	5.93716	5.8537	6.32969	5.63292	5.90113	6.05819	6.67304	6.07559	6.07974	6.29752	5.89288	5.84413	5.72132	5.89636	5.77186	6.18261	6.21674	5.82977
ILMN_1655307	6.77975	7.32429	7.04134	6.82953	7.08667	7.05174	7.19359	6.92396	6.77865	6.99709	7.41155	7.02921	7.39444	7.00135	7.16375	7.13617	6.76527	6.71738	6.77406	7.00672	7.08621	7.05068	7.07774	7.15016	7.69735	6.73896	7.13976	7.06886	7.12525	7.19347	6.86704	6.94326	6.90023	6.42125	7.13124	6.96109	7.23147	7.08825	7.57223	7.11416	7.11141	7.00676	7.22369	6.61812	6.56971	6.67638	6.97511	6.88784	6.75714
ILMN_1655311	5.04519	5.51308	5.61882	5.17635	5.17474	5.84219	5.48759	4.91982	5.48178	4.9392	5.40076	5.18555	5.96602	5.22207	5.40267	5.54577	5.34125	4.88922	4.72417	5.15014	5.13876	5.39563	5.42405	5.47361	5.3025	5.16969	5.38989	5.56842	5.43927	5.4155	5.4464	5.36118	5.2768	4.80735	5.35723	5.20517	5.22299	5.47664	5.35371	5.63561	5.63614	5.53508	5.1714	5.19432	4.719	4.9414	5.57924	5.1352	4.89917
ILMN_1655312	5.30623	5.80076	5.78535	5.34074	5.49564	5.88706	5.7915	5.88958	5.66204	5.37341	5.55542	5.77803	5.96119	5.28171	5.59216	5.63625	5.10596	6.0359	5.62139	5.66523	5.69196	5.4603	5.66907	6.12657	5.73426	5.69231	5.9172	5.45286	5.89084	5.59671	5.50639	5.46786	5.40034	5.48411	5.66758	5.45073	5.59883	5.73776	5.64685	5.58277	5.66789	6.1131	5.39599	5.73087	5.32452	5.87307	5.56926	5.57822	5.71875
ILMN_1655316	8.29742	8.60871	8.73347	8.42058	8.6991	8.43419	8.49832	8.85381	8.50061	8.47072	8.40265	8.41032	8.56151	8.61451	8.80211	8.6618	8.87281	8.60223	8.75549	8.53429	8.24435	8.51104	8.32556	8.32354	8.83363	8.66521	8.64227	8.52727	8.42327	8.77029	8.86554	8.58251	8.39882	8.39367	8.32616	8.68683	8.98135	8.20251	8.56479	8.64096	8.59125	8.47036	8.51843	8.59084	8.3616	8.37867	8.50725	8.63378	8.52067
ILMN_1655329	5.43201	6.0339	5.5878	5.3361	5.87938	5.95898	5.85147	5.75629	5.36444	5.2331	5.68034	5.77433	5.46175	5.78706	5.723	5.73691	5.16452	5.86815	5.51829	5.70399	5.43972	5.59946	5.93368	5.82162	5.94586	5.78025	5.87847	5.46533	5.52632	5.85915	5.52557	5.43357	5.27598	5.85871	5.76394	5.59878	5.95938	5.55752	5.94585	5.84186	5.93391	5.72645	5.443	5.40087	5.38749	5.81969	5.15315	5.47594	5.31993
ILMN_1655340	8.7057	8.92587	9.00358	9.00486	8.7965	9.02894	8.77199	8.80882	8.93583	8.53816	8.73014	8.95843	8.64805	8.73824	8.83506	8.96895	8.7995	9.0173	8.8694	8.80549	8.77322	8.7703	8.81613	9.09157	8.90882	8.57927	8.84122	8.82023	8.9543	9.00988	8.65641	8.62579	9.14692	8.90855	8.8431	9.21484	8.67528	8.92628	8.79123	8.95937	8.87944	9.1087	8.80958	8.87459	8.87424	8.58881	8.98718	8.77042	8.97108
ILMN_1655377	7.99265	8.54728	8.26571	7.87367	8.22515	8.36774	8.24267	8.18442	8.02748	7.88349	8.05182	8.21423	7.87258	8.02987	8.11379	8.33869	8.06425	8.14339	7.97316	8.20603	8.16657	7.95419	8.35651	8.35045	8.07343	7.9694	8.23869	8.18068	8.22975	8.22557	8.25108	8.18741	7.90602	7.79891	8.18199	8.19437	8.06939	8.07107	8.32641	8.16556	8.32016	8.26155	8.10112	8.25804	7.86857	8.01784	8.23571	8.1278	7.98379
ILMN_1655414	6.50022	6.79287	7.05377	6.57314	7.27084	6.65722	6.43903	7.84714	6.94273	6.85403	6.24074	6.68295	7.15311	6.83688	7.03257	6.84643	7.1971	6.96917	7.25366	6.74864	6.64612	7.0341	6.5864	5.81433	6.52221	7.11094	6.81415	6.98271	7.07243	6.57526	6.61788	6.41518	7.37356	7.66886	6.36328	7.42838	7.32718	6.9815	5.76145	7.25359	6.85051	6.07438	6.58096	6.98756	7.89297	6.76917	7.12224	6.91906	7.31858
ILMN_1655418	7.56823	7.6969	7.81998	7.90969	7.40916	8.06348	8.07797	7.78647	7.79596	7.67659	7.83312	7.69725	7.49844	7.52057	7.59279	8.00992	7.53813	7.9358	7.69506	7.77765	7.8341	7.47712	7.8144	8.046	7.84878	7.89478	7.73753	7.82119	7.48077	7.83994	7.48307	8.13651	7.88462	7.71488	7.67187	7.77746	7.6418	7.75346	8.07401	7.93465	7.69394	7.94554	7.60744	7.80781	7.59109	7.82688	7.76142	7.87912	7.69933
ILMN_1655422	7.2711	8.28681	7.50013	6.77523	7.51002	7.66755	7.02802	7.13088	6.60164	6.79484	7.35446	6.46882	7.45676	7.00461	7.12131	7.14743	7.27262	6.9673	7.03643	6.97308	7.89787	7.27693	6.79852	7.20801	7.36807	7.04476	7.94131	7.06714	7.57694	7.00908	7.42543	6.85324	6.77142	6.70609	7.43176	7.122	7.00934	6.71777	7.06469	7.99413	7.03903	7.13863	8.11182	6.64072	6.59526	7.18984	7.39713	7.24004	6.72584
ILMN_1655429	4.77408	5.46325	5.23931	4.78887	5.40322	4.99754	5.30416	5.24721	5.42146	5.0171	5.22898	5.1395	5.29103	4.99676	5.16336	5.21044	5.00585	5.24617	4.99914	5.4055	5.28036	5.07515	5.09825	5.23128	5.23935	5.38447	5.13827	5.15914	5.1906	5.25731	5.01415	5.1204	5.04276	5.30801	4.95901	5.12205	5.12762	5.34714	4.98794	5.41848	5.32423	5.39498	4.98501	5.07529	4.94738	5.52059	4.82924	5.3557	4.96013
ILMN_1655433	4.85484	5.37981	4.75704	4.77524	4.91317	5.1226	4.84277	5.39782	4.82256	4.91993	5.47927	4.78565	5.03815	5.03851	4.84448	5.14345	4.98637	4.94198	5.17907	4.76152	5.01785	4.93139	5.08985	5.21385	5.27116	5.16789	4.61284	5.00493	5.0532	4.58096	4.81129	5.17704	5.24455	4.89946	5.22276	4.98079	4.78002	4.55801	4.68879	5.01471	5.03454	5.22587	5.58021	4.96788	5.37603	4.82646	4.96665	5.06309	5.1324
ILMN_1655444	6.2232	7.02035	6.39839	6.19458	6.22432	6.31844	6.61048	6.51402	6.09746	6.26268	6.5776	6.70334	6.61196	6.61172	6.56927	6.31047	6.34409	5.9298	6.46907	6.21616	6.54087	6.31503	6.05799	6.23484	6.40864	6.37983	6.82202	6.67194	6.28216	6.30149	6.24074	6.51853	6.36957	5.88544	6.17217	6.35792	6.88172	6.01137	6.45923	6.73549	6.64679	6.1536	6.615	6.31427	6.15338	6.547	5.98881	6.43255	6.33249
ILMN_1655469	5.09676	5.34647	5.37168	5.27772	5.27578	5.60885	5.48781	5.31466	5.80201	5.05698	5.2847	4.86515	5.30756	5.35376	5.17455	4.83523	5.53135	5.48633	5.22344	5.36454	4.80367	5.75813	4.94093	5.17865	5.21523	5.56815	5.00676	5.31547	5.00089	5.23709	5.44895	5.49608	5.22643	5.00195	5.49227	5.18964	5.16268	5.26749	5.36759	5.35624	5.17222	5.12293	5.15224	5.51627	5.29595	5.55021	5.32727	5.22205	5.56934
ILMN_1655482	4.52953	4.78244	4.64948	4.52582	4.98407	4.89751	4.6854	4.87479	4.97024	4.79404	5.06413	4.77359	4.77065	4.86855	4.7862	4.88995	4.96654	4.66965	5.11367	4.77262	4.79417	4.73892	4.69989	4.6997	5.1324	4.82056	4.95786	4.95352	5.01187	4.51057	4.895	4.57393	4.95606	5.03641	4.79938	5.01214	4.52794	4.17305	4.64834	4.54856	5.14648	5.57549	4.83412	4.59416	4.75767	5.04188	5.03273	4.82481	5.09469
ILMN_1655485	5.91978	5.97744	6.22672	5.56654	5.78885	5.75823	5.69108	5.9575	5.96046	5.93061	5.47028	6.10379	5.54671	5.95317	5.97916	5.75347	6.09081	5.53593	6.06545	5.90475	6.00914	6.1268	5.50795	5.89448	5.80495	5.96704	5.48016	5.73711	5.88723	5.72716	6.20748	5.68475	5.65103	5.95865	5.71505	5.905	5.91647	5.49325	5.71119	5.74477	5.45942	5.97421	6.172	5.77218	6.24636	5.71943	6.23246	5.98546	6.01358
ILMN_1655497	7.92836	7.99264	7.90542	8.00327	7.8476	7.80336	8.24638	7.5467	7.88647	7.95011	8.65503	8.13584	7.98244	7.92158	7.68605	8.1276	7.83186	7.73314	7.52951	8.07337	8.21443	7.88818	8.15239	8.23454	8.08892	8.11651	8.26587	7.99778	7.99859	8.16649	7.54469	8.34131	7.68455	7.38229	8.11821	7.81559	8.20363	8.23993	8.32414	8.2921	8.02082	7.80527	7.83106	7.36769	7.84421	7.97887	7.99168	7.98325	7.37347
ILMN_1655549	9.82695	9.1063	9.55826	9.18461	9.30982	10.1169	9.14412	9.07972	9.30226	9.39399	8.83425	9.87024	9.43673	8.79829	9.29285	9.54742	9.82113	8.72863	9.4338	9.09147	9.01475	9.26878	9.65815	8.96433	9.14126	8.86527	9.67282	9.31059	8.85225	9.59598	9.14803	8.93077	8.9904	9.57109	9.37474	9.42419	9.60307	10.265	8.9008	8.56578	9.57609	8.83164	9.69002	10.0071	9.65215	9.21854	9.14416	9.1815	9.00272
ILMN_1655557	8.33691	7.98361	8.45118	7.99641	8.28646	8.14555	7.7617	8.17659	8.0157	8.10556	8.41619	8.26161	8.41012	8.59776	8.12165	7.52744	8.25903	7.71699	8.08255	8.34083	8.50414	8.39603	7.56778	8.22773	7.96419	8.0391	7.75758	8.21544	8.15807	8.00012	8.67403	8.14294	8.21194	8.1634	8.22799	7.81008	8.04521	8.58138	7.7811	7.91758	8.18989	7.82153	8.04652	8.63317	8.51155	8.15468	7.9112	8.22318	8.45307
ILMN_1655561	10.4837	10.4821	10.9108	10.2978	10.4445	10.7375	10.3545	10.597	10.4146	10.5241	10.1316	10.0332	10.3505	10.5372	10.5196	10.0954	10.8148	10.5833	10.9664	10.3021	10.3752	10.8041	10.1176	10.3849	10.5485	10.506	10.4331	10.3932	10.1511	10.2972	10.74	10.3687	10.4587	10.7854	10.4622	10.8433	10.2449	9.97821	10.2404	10.5163	10.314	10.7268	10.8893	10.5884	10.5536	10.1814	10.4652	10.6798	10.5572
ILMN_1655595	5.27066	5.58791	5.129	5.87712	5.71394	5.7199	4.99382	5.42505	5.09835	5.5227	5.93222	5.35736	5.25831	6.05147	5.34304	5.0382	5.93435	5.0234	6.20529	5.26002	5.07142	5.60743	5.7441	4.68167	5.46513	5.17508	5.44922	5.16006	5.63273	5.39385	5.37625	5.74182	5.8658	4.31421	5.97893	5.41263	5.10259	5.47947	5.96848	5.60489	5.9979	5.5068	4.76473	5.40194	5.62805	5.10369	5.62427	5.24176	5.06278
ILMN_1655608	4.35753	4.54936	4.271	4.71979	4.91157	4.77981	4.88377	4.43264	4.60325	4.45008	4.66317	4.56138	4.38828	4.75707	4.48281	4.61784	3.94436	4.78726	4.85987	4.81925	4.62621	4.44213	4.68998	4.81028	4.68335	4.6414	4.69528	4.25655	4.28159	4.57003	4.78761	4.2201	4.81913	5.17012	4.30076	4.61198	4.6152	4.41435	4.26893	4.60095	4.44944	4.42251	4.77196	4.85475	4.65836	5.01799	4.59903	5.00131	4.48524
ILMN_1655612	5.27828	5.58046	5.26348	5.77291	5.70362	5.76899	5.76755	5.53042	5.51843	5.73768	5.8235	5.83357	5.52779	5.64633	5.46761	5.82736	5.44786	5.67256	5.28087	5.72253	6.17964	5.33499	5.67798	5.54233	5.4451	5.85808	5.82521	5.54573	5.52579	5.77775	5.96159	5.11779	5.29149	5.63326	5.6326	5.3283	5.51233	5.84387	5.7531	5.67538	5.63446	5.76329	5.46673	5.3495	5.52847	5.88979	5.56962	5.71383	5.53002
ILMN_1655622	7.72487	8.50047	7.64649	8.12033	8.14945	8.04572	8.27155	8.23637	7.69499	8.00041	8.41614	8.18074	8.06034	8.14796	7.88547	7.95451	7.95572	7.92834	7.9569	8.34937	8.07092	8.18333	8.14606	8.04315	8.27568	7.89882	8.28597	7.77812	8.02899	8.09527	8.14867	8.06657	7.85503	7.96586	7.99566	7.70257	8.30865	8.07184	8.19196	8.2471	8.25917	8.07313	8.03611	7.67857	7.96279	8.19657	7.80129	8.34763	7.87218
ILMN_1655635	5.89066	6.42114	6.28724	5.69654	6.58709	6.40031	6.21166	6.10327	5.69843	6.0841	6.09768	5.93192	6.32463	6.38462	6.03545	5.95366	5.59897	6.26486	6.02229	6.46299	6.19318	6.09768	5.92171	6.1706	6.28884	6.20049	6.35598	6.00449	6.2159	6.45438	6.34857	6.0589	5.79123	5.75499	6.07301	5.91254	6.12721	6.07262	6.23105	6.55679	6.19993	6.16516	6.12271	5.74479	5.82214	6.29763	5.86064	6.28736	6.00035
ILMN_1655645	4.83824	4.67783	4.45556	4.79912	4.23391	4.1436	4.95435	4.10262	4.35582	4.61432	4.90663	4.4861	4.70809	4.36142	4.48318	4.59994	4.61392	4.91065	4.27428	4.83126	4.4651	4.43266	4.27198	4.71998	4.33868	4.68498	4.54374	4.52381	4.19428	4.30697	5.13942	4.22593	4.8697	4.64883	4.53917	4.50421	4.31825	4.57402	4.3654	4.77749	4.48193	4.75493	4.58711	4.76339	4.38012	4.45293	4.41027	4.69428	4.47475
ILMN_1655654	4.4843	3.87116	4.69715	4.29805	4.1728	4.43257	4.85527	4.14879	4.87426	4.61981	4.70495	4.26443	4.51739	4.31773	4.30046	4.67436	4.594	4.91075	4.69632	4.16898	4.33554	3.84891	4.64624	4.77504	4.39419	4.29624	4.71432	4.65336	4.43768	4.43034	4.3784	4.67015	5.0365	4.13552	4.63651	4.61342	4.70279	4.23454	4.44085	3.94659	5.10859	4.83193	4.46463	4.4292	4.37776	4.10332	4.50224	4.38757	4.49404
ILMN_1655684	5.03093	5.14592	5.17871	5.03766	5.25403	5.14494	5.19977	4.95181	5.27032	5.20404	5.07346	5.16547	4.97284	5.47612	4.88643	5.42094	5.11502	5.10549	4.82658	5.74337	5.25884	5.1881	5.01715	5.21078	5.34595	4.92589	5.32094	5.09397	5.04825	5.30276	5.2038	4.90152	4.94392	4.83718	5.34655	5.14733	5.05901	5.15655	5.40776	5.4229	5.09209	5.67375	4.8731	4.88113	4.66848	5.25346	4.99866	5.20721	5.55859
ILMN_1655694	6.4691	6.18419	6.41299	6.32297	6.49485	6.50357	6.14225	6.30991	6.54599	6.55728	6.50679	6.7892	6.72264	5.97836	6.41961	6.67363	6.638	6.11515	6.15879	6.29182	6.42979	6.61933	6.55528	6.65077	6.47608	6.51688	6.31768	6.86337	6.5592	6.68279	6.05737	6.53117	6.34805	6.09533	6.43657	6.65229	6.51454	6.80775	6.5081	6.57654	6.38938	6.1187	6.2256	6.54831	6.24993	6.2755	6.72494	6.33906	6.2758
ILMN_1655702	7.47954	6.47841	7.37119	7.55387	7.56273	7.20835	6.83295	7.56835	7.12532	7.69663	7.39314	7.00628	7.53718	7.44998	7.96234	6.89164	7.97404	7.19906	8.16781	6.95886	7.67546	7.94218	7.15536	6.29162	7.2139	7.55869	7.01	7.64429	7.24317	6.77265	8.22577	6.87238	7.76949	7.76846	7.09011	7.80879	7.62639	6.50314	6.3518	6.67932	6.60752	6.7904	8.00976	7.47599	8.07853	8.04636	7.62833	7.35962	7.87524
ILMN_1655710	8.80005	9.34073	8.68106	7.86034	9.12527	9.18908	9.18258	8.76349	7.8172	7.54393	9.20701	8.2978	9.12906	8.5508	8.35852	7.94703	8.38758	8.32704	8.28766	8.76978	9.02621	9.11679	8.54401	8.95714	9.22058	8.53776	9.20653	8.43523	8.30113	8.88265	9.09255	8.49468	8.1408	7.92919	9.20214	8.09739	8.6421	8.47638	8.77794	8.59273	8.98029	8.2182	9.1478	7.90221	8.00684	8.99473	8.80628	8.49052	7.94097
ILMN_1655734	6.31796	7.02861	6.44236	6.17816	6.69323	6.64871	6.62093	6.71698	6.37145	6.65781	6.78599	6.41844	7.12143	6.87769	6.7392	6.13013	6.54358	6.27191	6.13458	6.69728	6.74114	6.40786	6.65788	6.6853	6.66385	6.63161	6.56478	6.5046	6.52721	6.2652	7.10213	6.16636	6.74204	6.54602	6.79662	6.44073	6.72096	6.1543	6.70287	6.29084	6.6869	6.70151	6.55392	6.64849	6.32629	6.42609	6.93111	6.31103	6.55154
ILMN_1655765	7.77739	8.42697	8.04916	7.8717	8.10613	8.17538	8.16013	8.08363	7.77745	7.44896	7.98203	7.72872	8.0972	7.79887	7.76728	7.75844	7.73082	8.03874	8.00043	8.11716	7.95327	7.85851	7.79366	8.39665	7.91086	8.07245	8.21477	7.82447	7.74083	8.2456	8.19146	7.8703	7.50423	7.80454	8.30764	7.7983	7.74578	7.70591	8.28998	8.0679	8.11867	8.23589	8.07908	7.62129	7.49359	8.01422	8.00506	7.83819	7.82491
ILMN_1655796	4.74846	5.01681	4.8803	4.9848	5.12386	4.68623	4.30449	5.18901	5.00369	4.67016	4.88257	5.37166	4.70787	5.1276	4.78816	4.8744	5.00006	5.01926	5.05668	5.27574	4.57298	4.35542	4.95608	5.09717	4.99378	5.33822	5.18419	4.57774	4.97378	4.72172	4.72209	5.10063	4.43692	4.97005	4.95946	4.73429	4.9682	5.2392	4.94441	4.95772	4.47664	4.84396	4.82831	4.93769	4.79464	4.94603	5.01722	5.03667	4.7913
ILMN_1655821	5.03672	4.52507	4.90583	4.89992	4.99174	5.19785	5.32395	5.20403	5.18884	4.85514	4.73819	4.78101	5.05976	4.4769	4.89457	4.9402	4.94735	5.13993	4.98589	5.05224	4.97431	4.64555	4.96976	5.27356	4.84261	4.66761	5.26716	4.79053	5.01159	4.71021	5.06084	4.87587	5.31552	5.1122	4.86682	5.09141	4.7846	4.98456	4.9945	4.94054	5.0528	4.70577	5.08287	5.13221	4.81359	5.21705	5.23529	4.95015	5.01566
ILMN_1655864	4.73067	4.83413	4.6839	4.81332	5.08481	4.62794	4.60945	4.96755	4.58511	5.02897	5.12733	4.86719	5.26435	4.77376	4.68676	4.74759	4.5112	4.51984	4.64247	4.61515	5.04037	4.99459	4.88283	4.71589	4.92826	4.69134	5.16545	4.57179	4.74853	4.68988	4.73587	4.77303	4.61075	4.6654	4.9039	4.82802	4.49153	4.86045	4.83171	4.9599	5.2365	4.55868	4.78721	5.09072	4.73942	4.9222	4.58599	4.84958	4.55691
ILMN_1655867	4.27134	4.45468	4.37077	4.76236	4.31604	4.70346	4.38343	4.26013	4.05875	4.72817	4.11813	4.55455	4.20093	5.53511	4.50881	4.41722	4.49441	4.27102	4.33432	4.38075	3.98689	4.60294	4.26602	3.97335	4.4572	4.65358	4.07447	4.88463	4.28744	4.26781	4.08103	4.52298	4.65685	4.46732	4.15263	4.377	4.44199	4.72821	4.04943	4.29717	4.49956	4.16895	4.43604	4.37997	4.53623	4.46913	4.46223	4.65991	4.06322
ILMN_1655876	5.39093	5.91109	5.96647	5.25634	5.65978	5.80522	5.74799	5.71375	5.47468	5.71796	5.44796	5.71176	5.63508	5.74141	5.67149	5.77781	5.50456	5.72856	5.86561	5.3362	5.58638	5.49285	5.55049	5.95506	5.71924	5.51776	5.75275	5.63517	5.69808	5.53978	5.63811	5.87459	5.75104	5.53087	5.61524	5.17112	5.71952	5.44738	5.54134	5.44431	5.80181	5.98704	5.59662	5.73407	5.33444	5.72258	5.85035	5.64771	5.42929
ILMN_1655884	4.02219	3.92538	4.17539	4.24492	4.28743	4.17797	4.29136	3.88917	3.9982	4.20424	4.05991	3.98925	4.48825	3.8093	4.09954	4.27401	3.97487	4.05803	3.82953	4.15957	3.93429	4.34635	4.27754	4.16176	4.45915	4.06295	4.00022	4.10025	4.35102	4.36885	4.23623	3.83796	4.41746	4.23906	3.8329	4.29018	4.08002	4.17974	3.99866	3.88888	4.12427	4.19724	4.22579	4.02436	4.29125	4.11936	4.27952	4.28528	3.64282
ILMN_1655913	6.8775	7.51152	7.27675	6.75115	6.77568	7.19088	6.83697	6.49456	6.94376	6.79829	7.1442	6.88741	6.84953	6.90798	6.89513	6.66368	6.73117	6.68098	7.19063	6.86424	7.06616	6.85721	7.14933	6.76103	6.91803	6.68658	7.2034	6.68774	6.75539	7.33267	7.06023	6.84924	6.74099	6.74269	7.2899	6.3318	6.85792	6.66248	7.03179	7.3126	7.19369	6.80469	7.03502	6.56445	7.00355	7.01299	6.82846	6.55889	6.33894
ILMN_1655921	5.51344	5.85378	5.62607	5.50261	5.47191	5.6014	5.70238	5.67776	5.39953	5.52207	5.73385	5.49423	5.68914	5.69017	5.349	5.3964	5.37438	5.97084	5.95669	5.91634	5.76608	5.5686	5.6077	5.71151	5.47363	5.70696	5.75866	5.62224	5.74684	5.57344	5.7525	5.51129	5.7355	5.89199	5.75415	5.55882	5.40646	5.50912	5.4262	5.74102	5.54208	5.80418	5.49592	5.84006	5.77539	5.7862	5.28042	5.79412	5.61286
ILMN_1655922	8.43933	8.16157	8.33687	8.40222	8.47325	8.04089	8.20863	8.14141	8.39809	8.42883	8.4763	8.24025	8.38345	8.38177	8.48722	8.42579	8.20937	8.1541	8.09498	7.87517	8.43113	8.56612	8.38666	8.66726	8.32938	8.3259	8.10851	8.67567	8.2928	8.22893	8.01668	8.77445	8.16026	8.02998	8.42944	8.11915	8.23081	8.50626	8.79164	8.13219	8.29457	8.44121	8.09595	8.02042	7.94042	8.34732	8.51757	8.14597	8.58478
ILMN_1655924	5.77893	6.0564	5.71825	5.84109	6.45371	5.91031	6.37411	6.07725	5.67446	5.60599	5.39996	6.35676	5.86461	5.35236	5.8629	5.73693	5.57392	5.92116	6.528	6.17889	6.30405	6.15226	5.71545	6.28052	6.10662	5.42456	6.2375	5.77201	5.74339	6.22008	6.32262	5.7849	5.72183	5.92151	6.09231	5.47527	6.0474	5.57391	5.99211	6.15497	5.96067	6.27844	5.91591	5.8438	6.00234	5.76144	5.64752	5.95601	5.41814
ILMN_1655930	4.47896	4.70712	5.04015	4.73151	4.27563	4.56228	4.50709	4.26271	4.57311	4.81623	4.60149	4.42802	4.93571	4.47846	4.65013	4.15333	4.74117	4.4786	4.39672	4.51219	4.00908	4.73854	4.4625	4.98742	4.29854	4.72492	4.6985	4.79703	4.39151	4.59641	4.60308	4.29064	4.66202	4.89032	4.57161	4.75353	4.31709	4.48236	4.72795	4.2847	4.93792	4.76885	4.57324	4.52177	4.80169	4.48145	4.31214	4.53695	4.14289
ILMN_1655935	6.27293	6.20875	6.56957	6.73528	6.43562	6.19492	6.93588	6.32998	6.52454	6.96249	6.71672	6.19328	6.48714	6.75244	6.5984	6.71604	6.11292	6.26106	6.16938	6.41762	6.52261	6.55438	6.74206	6.88865	6.58275	6.32047	6.4185	6.62065	6.74804	6.36054	6.27136	6.92185	6.53326	6.51484	6.6209	6.33857	6.56904	6.63114	6.70244	6.4434	6.29742	6.87232	6.54758	6.17554	6.21379	6.54714	6.32913	6.36328	6.42197
ILMN_1655952	9.97681	10.5856	10.4211	10.1072	10.1571	10.4087	10.4778	10.3251	10.3781	10.2806	10.3605	10.2619	10.2281	10.599	10.2758	10.6733	10.3499	10.0985	10.1448	10.2123	10.439	10.3182	10.152	10.1964	10.3776	9.91197	10.2112	10.3892	10.4413	10.2616	10.5241	10.4743	9.97649	9.92538	10.4034	10.1317	10.3628	10.6656	10.4798	10.3989	10.1176	10.3558	10.2472	10.3774	10.1115	10.2087	10.1068	10.2346	10.4425
ILMN_1655961	4.82265	4.29475	4.16415	5.0171	4.89777	4.68109	4.88074	4.05966	4.46399	4.62261	5.19464	4.72507	4.72947	4.71542	4.55573	4.56764	3.96874	4.12057	4.28976	4.19536	5.00339	4.49972	4.70876	5.58567	4.52587	4.55153	4.40855	4.73294	4.56813	4.6387	4.35738	4.91974	4.15836	4.55406	4.95187	4.08759	4.39112	5.44934	5.286	4.51303	4.49943	4.47068	4.30765	4.27823	4.54276	4.99396	4.1074	4.42121	4.48637
ILMN_1655983	5.94649	5.51789	5.22517	5.56939	6.01405	4.9721	5.60898	5.04738	5.2346	5.63763	5.85195	5.30915	5.73691	5.63597	5.56775	5.28937	5.48694	4.97907	5.29529	5.3702	5.91551	5.84551	5.25262	5.98113	5.55649	5.20011	5.45045	5.46095	5.38518	5.39137	5.87221	5.572	5.253	5.04875	6.22283	4.84742	5.33492	5.95038	6.11465	5.25661	5.39825	5.14827	5.4821	4.82107	5.07975	6.01627	5.47465	4.92936	5.91376
ILMN_1655990	7.80759	6.69085	6.73107	6.7244	7.40763	6.90564	7.17443	7.19418	7.13322	7.22102	6.92023	6.61526	7.21633	7.1484	6.7566	7.20111	6.85663	7.32465	6.50255	7.39372	7.12457	7.5935	7.23572	6.78128	7.10703	6.93574	7.02536	7.12279	7.24815	7.15642	6.62878	7.16054	6.98645	7.07878	7.02733	7.056	7.36529	7.64442	7.33316	7.34926	7.11584	6.50164	6.59595	6.59504	6.95512	7.008	6.95022	7.41104	6.23604
ILMN_1656011	6.23621	5.76818	6.85205	6.52198	6.06705	7.07487	6.6159	4.70696	6.13076	6.36663	5.51716	5.50592	5.94887	5.78075	6.94519	6.2389	6.18498	5.59096	6.59477	5.76427	6.93288	5.20786	6.26237	6.17825	5.7003	5.92812	6.32764	6.00544	5.71657	7.2363	6.21385	5.5442	6.22123	5.04452	6.00864	5.76654	5.28476	6.26725	6.0284	5.30336	6.3704	7.33868	7.39567	6.00704	5.19058	5.92573	5.66483	5.72241	5.37739
ILMN_1656016	4.83922	4.23702	4.45099	4.64179	4.53851	4.28775	4.74321	4.31623	4.87401	4.37499	4.32555	4.53135	4.60382	4.00464	4.52568	4.60128	4.54926	4.66474	4.43194	4.32885	4.50292	4.6959	4.31644	4.36592	4.50175	4.31107	4.57333	4.54621	4.43119	4.57789	4.46477	4.78532	4.60509	4.43858	4.21418	4.5548	4.28539	4.57305	4.59288	4.40549	4.32423	4.84934	4.41935	4.77548	4.57922	4.56127	4.28262	4.67917	4.49944
ILMN_1656040	6.00302	5.56776	5.21653	5.47639	4.8513	4.94342	4.75161	5.95081	5.31896	5.35262	5.40826	5.42059	5.20727	4.31789	5.39421	4.99502	6.47	5.71535	5.66573	5.17125	5.59429	6.05837	5.4519	4.06224	5.54894	5.1337	4.76624	5.10282	5.25859	4.93034	5.70954	4.93247	6.39892	6.24126	4.8731	6.16671	5.83163	5.64333	4.38238	5.48454	5.17309	4.50707	5.46175	5.33316	6.41774	5.07654	5.85334	5.60179	5.40144
ILMN_1656042	5.71966	5.94848	5.70812	5.83778	6.02548	5.42775	5.4416	6.3016	6.43478	5.71605	5.46981	5.85225	5.78845	5.64589	5.66197	5.8456	5.96201	6.51429	5.96712	5.42723	5.90897	5.78262	5.76709	5.97537	5.25913	5.95951	5.1675	6.3184	5.9294	5.91897	5.77852	5.57582	6.66644	6.25569	5.51016	6.3262	5.8271	5.43358	5.34279	5.90431	5.60944	6.32361	6.38245	5.94554	5.81571	5.77949	5.97135	6.25444	6.13056
ILMN_1656045	4.67626	4.37365	5.17012	4.68997	4.87988	4.93436	4.55775	4.48096	4.8358	4.81089	5.07666	4.84196	5.04507	4.81012	4.89878	5.00898	4.47458	5.06885	4.87429	4.41777	5.02506	4.64742	4.55593	4.83274	4.7956	5.02451	4.77657	4.62398	5.13512	4.72915	4.63959	4.81273	4.75896	4.98281	4.66978	5.14971	4.60094	4.85935	4.49118	4.63576	4.46799	5.24338	4.75701	5.01922	4.69165	4.57291	5.20863	4.84163	4.81204
ILMN_1656066	8.06043	8.37652	8.64901	7.93168	8.08655	8.13197	8.13061	8.25988	8.51271	8.40267	8.49925	8.37821	8.33951	8.451	8.29795	8.64161	8.31406	8.13518	8.05531	8.09545	8.2178	8.50058	8.15295	8.01599	8.44671	7.98847	8.16713	8.49363	8.42139	8.39918	7.98197	8.34864	8.13355	8.12843	8.25189	8.36237	8.39954	8.4767	8.19756	8.4711	8.48469	8.34155	8.24892	8.25324	8.14523	7.79423	8.37346	8.24828	8.08006
ILMN_1656082	13.0019	12.7132	12.929	12.8989	12.6131	12.4932	12.8683	12.3631	13.0143	12.8687	12.8417	12.7665	12.6089	12.737	13.0324	12.8417	12.79	13.0084	12.6584	12.7205	12.6929	12.9723	13.1364	12.5921	12.7752	12.797	12.6076	12.822	12.8691	12.8886	12.814	12.6754	12.8202	12.6317	12.7769	13.2392	12.7203	12.9873	12.9607	12.67	12.7275	12.6216	12.7574	12.8518	12.8295	12.7366	12.7655	12.566	12.9416
ILMN_1656111	9.92604	9.44103	9.57976	9.98527	9.80587	9.19906	9.2585	10.0963	9.47296	10.0183	9.6083	9.52575	9.4741	9.70988	9.72602	9.61378	9.68106	10.0439	9.89184	9.93772	9.49193	10.1739	10.1238	9.3694	9.76393	9.91172	9.52775	9.39653	9.91573	9.83394	9.42302	9.77406	10.0048	9.88383	9.69254	10.1263	9.93581	9.65479	8.6924	9.57573	9.84849	9.64981	9.3087	10.066	10.1571	9.61525	9.92306	9.79976	9.6482
ILMN_1656118	4.87712	4.51672	4.33706	5.02803	4.72153	4.81392	4.4696	4.91153	5.05381	4.97678	5.04771	4.88806	4.89222	4.76281	4.60666	4.69645	4.80363	4.67773	4.41224	4.7173	4.85654	5.02074	4.9758	4.81067	4.7757	4.56859	4.74786	4.93843	4.86336	4.5118	4.29214	4.99638	5.30774	5.1145	4.73649	4.9746	5.58031	4.7235	4.72105	4.91938	4.88229	4.94295	4.60141	4.94081	4.4485	4.37844	4.87665	4.92007	4.30235
ILMN_1656134	7.39203	7.56569	7.50349	7.52819	7.75387	7.60553	7.40765	7.41945	7.18876	7.40005	7.66563	7.36687	7.35627	7.60421	7.23462	7.53442	7.47311	7.56587	7.54885	7.58608	7.57365	7.59995	7.41927	7.54306	7.49429	7.52847	7.58378	7.46945	7.29911	7.50033	7.49111	7.34047	7.46636	7.42889	7.70547	7.81626	7.63463	7.191	7.41359	7.49443	7.44112	7.60544	7.36245	7.50478	7.48899	7.56509	7.55479	7.58411	7.73192
ILMN_1656136	6.82587	6.96363	6.78322	7.48377	6.88754	6.82312	6.82174	7.32855	6.66076	6.93812	7.01945	7.02275	7.07842	6.92328	6.9364	6.52932	7.11498	7.03332	7.27078	7.12963	7.05528	6.9549	7.04495	6.59352	6.73502	7.19799	6.98298	6.78234	6.85454	6.93864	7.27173	6.58299	7.20067	7.57545	6.8502	6.85307	6.85873	6.75102	6.72039	6.82857	7.0156	6.86497	7.11327	7.09013	7.17278	7.44374	6.82623	7.06443	6.86185
ILMN_1656145	5.50827	6.51687	5.8193	5.60071	6.26453	5.96197	5.95729	6.04612	5.80255	5.80543	6.05736	5.93055	5.90165	6.1983	5.61948	5.79399	5.62945	5.74111	5.88973	6.10527	6.17363	5.81415	5.98679	5.92569	6.21244	5.74395	6.39305	5.67408	5.96002	6.21157	5.98989	5.78764	5.75785	5.4587	5.94387	5.64223	5.86315	5.96234	6.0745	6.03511	6.16528	6.19065	5.77767	5.62314	5.65287	6.02682	5.97259	6.16138	5.72526
ILMN_1656165	9.01898	8.94144	8.89616	8.99234	8.91778	8.86747	8.48829	8.85618	8.7389	8.9403	8.72097	8.77334	8.78955	8.91237	8.95621	8.66375	9.18428	8.65859	8.82951	8.71531	8.74674	9.11609	8.74604	8.59201	8.8007	8.77969	8.67129	8.92753	8.3932	8.73976	9.12356	8.74002	8.91571	8.99495	8.77025	8.80397	8.93193	8.65035	8.81776	8.74045	8.61542	8.77016	9.15948	8.92923	8.73235	8.80968	9.01425	8.86137	8.97643
ILMN_1656184	4.36786	3.90846	4.46169	4.00283	4.18863	4.69197	4.23032	4.16485	4.42377	4.32279	4.45546	4.07069	4.49201	4.14384	4.36355	4.26047	4.45026	4.56954	3.82523	4.2869	4.171	4.42686	3.91848	4.20388	3.97981	4.36985	4.23801	4.33667	4.26215	4.456	3.87176	4.33128	4.87857	4.43708	4.15761	4.57402	4.24682	4.13071	4.27804	4.34248	4.426	4.16131	4.48935	4.4015	4.24071	4.00026	4.49729	4.03971	4.33146
ILMN_1656185	6.60142	5.89519	6.30395	6.54215	5.44388	6.49236	5.99181	6.2954	6.50096	6.76398	6.32261	6.11982	6.35584	6.65024	6.12663	6.37836	6.46051	6.31705	6.59379	6.12725	6.0352	6.17228	6.32067	6.03607	6.50829	6.60711	5.9742	6.13181	5.87037	6.23166	6.64288	5.99566	6.41074	6.33972	6.40401	6.57195	6.14242	6.39644	6.3365	6.14609	6.32461	5.99196	6.21634	6.18659	6.49302	6.05407	6.47337	6.44147	6.53865
ILMN_1656196	5.16044	5.68981	5.2328	5.09541	5.35615	5.55659	5.85134	5.3994	4.84014	5.20566	5.12865	5.27327	5.63443	5.27142	5.14997	5.20422	5.11505	5.31954	5.32845	5.35703	5.36645	5.06125	5.20259	5.50672	5.47719	5.40969	5.42755	5.3764	5.40654	5.66002	4.826	5.28541	5.11862	5.37475	5.25366	5.05413	5.3995	5.62636	5.30225	5.46819	5.39127	5.27136	5.12411	5.3723	5.13278	4.96263	5.40256	5.46342	4.86163
ILMN_1656233	12.6663	12.4861	12.5184	12.5288	12.6672	12.2788	12.7261	12.5486	12.6374	12.8019	12.4578	12.6307	12.4884	12.597	12.6795	12.6806	12.4971	12.6973	12.6238	12.3918	12.4132	12.7182	12.8237	12.6407	12.7376	12.3415	12.2976	12.6782	12.7975	12.3607	12.3567	12.6541	12.7797	12.8082	12.7181	12.5903	12.5201	12.6063	12.6308	12.5509	12.4047	12.4465	12.5199	12.6751	12.8092	12.712	12.4949	12.4051	12.7074
ILMN_1656254	5.01851	4.77698	5.16575	5.25829	5.02271	4.75751	5.04856	4.56263	5.16397	4.88376	5.00896	4.58518	4.86414	4.78945	5.01858	4.63463	5.11929	5.07366	4.67403	5.35936	4.74692	5.34962	4.48901	5.35416	4.30859	4.76073	5.0711	4.78404	5.16012	4.61079	4.93889	4.59399	5.39801	5.42672	5.1558	5.05679	4.88999	5.04635	4.90582	5.38092	4.74152	4.94765	4.80067	5.16793	4.6021	4.83888	5.01654	4.62741	5.4015
ILMN_1656274	6.2221	6.35019	6.38217	6.33938	6.46738	6.60086	6.40412	6.25626	6.25148	6.58588	6.34666	6.27789	6.40569	6.41197	6.75816	6.21078	6.67563	6.27592	6.21755	6.38338	6.39959	6.02493	6.23708	6.32914	6.38969	6.17935	6.5059	6.3984	6.15002	6.68012	6.36036	6.40967	6.195	6.43645	5.93559	6.4383	6.38508	6.46491	6.49664	6.4188	6.38969	6.48374	6.40047	6.4408	6.08592	6.22617	6.17671	6.42607	6.20088
ILMN_1656285	7.07786	6.92281	7.28896	7.16005	7.22851	7.11817	8.06522	7.18773	7.0284	6.94218	6.87594	7.39399	7.22416	6.65169	6.91916	6.79478	6.91226	7.73824	7.59993	7.61117	7.02577	6.89267	7.13339	8.05966	7.30056	7.48963	7.44643	6.70962	6.83371	6.93946	7.53244	6.88134	7.27653	7.30516	7.65525	7.2426	7.19124	7.16964	7.75619	6.83172	7.19283	6.46009	7.37264	7.18862	7.15332	7.59525	7.03264	7.09721	7.21372
ILMN_1656287	8.98791	9.3984	8.74343	8.53567	9.35963	8.92778	8.97201	8.99543	8.57493	9.02555	9.6325	9.12796	9.13112	9.027	8.86336	8.799	9.23825	8.34232	9.06363	8.66736	9.34858	9.31593	8.98827	8.42068	9.75478	8.83316	9.24148	9.10577	8.93161	9.45052	9.08669	8.96943	8.21833	7.8134	9.26571	8.0408	9.26151	9.04783	9.38801	9.47836	9.38779	9.12379	9.25986	8.08712	8.33812	8.62859	9.00032	8.76953	8.68653
ILMN_1656292	10.5471	10.8259	10.6604	9.93497	10.5067	10.431	10.7087	10.39	10.5464	10.0956	11.2234	10.6469	10.6157	10.489	10.5411	10.469	10.4382	10.1689	10.2289	10.5034	10.6568	10.6011	10.6186	10.9389	11.0298	10.2083	10.5114	10.6866	10.3745	10.5578	10.5398	10.6578	10.2265	9.63306	10.8078	10.5864	10.8214	10.1461	10.7671	10.591	10.7044	10.4428	10.7571	10.106	10.0301	10.1379	11.0579	10.3267	9.63283
ILMN_1656293	5.0693	5.37905	5.45684	5.01879	5.0646	4.96767	5.24242	4.97762	5.21659	5.13489	5.19942	4.95449	5.26335	4.8491	4.92697	5.14012	5.08202	5.19809	5.08736	5.10954	5.22772	5.06374	5.26977	5.50807	5.17887	5.07527	5.26352	5.39596	4.78446	4.95851	5.48513	5.02812	4.98094	5.18833	5.24731	5.50328	5.06469	4.96349	5.02681	5.22994	5.0632	5.11577	5.49696	5.28907	5.22261	4.75406	5.24239	5.29103	4.88057
ILMN_1656297	5.17895	4.81237	5.3761	4.53281	5.58953	4.70965	5.74227	4.55674	4.98265	4.98353	4.55033	5.45974	5.77638	4.40339	4.75541	5.28419	4.54708	5.55811	4.4525	5.30731	4.94788	5.59789	4.48582	5.45205	5.61586	4.30589	4.98203	4.88964	4.441	5.84834	5.18441	5.40619	4.8849	3.79884	5.77576	5.38975	5.53847	4.98319	5.45118	5.31417	4.72958	4.93339	4.7624	4.67823	4.47559	4.65082	5.62113	4.87406	5.16778
ILMN_1656300	4.61734	4.68	4.32821	4.55725	4.52489	4.6703	5.06286	4.42882	4.412	4.42277	4.7733	5.15466	4.33565	4.272	4.31863	5.09906	4.40659	5.31271	4.82118	4.91501	4.23693	4.29672	4.41345	4.48811	5.13788	4.58507	4.05968	4.53839	4.54432	4.89714	5.32725	4.39753	4.28426	4.14948	4.17404	4.57573	4.72693	4.76388	5.00967	4.73962	4.81859	4.71152	4.47657	4.46046	4.62221	4.38828	4.53329	5.12055	5.28464
ILMN_1656310	6.92801	6.05598	8.44307	6.89391	6.09648	8.13128	7.31652	6.29631	7.53604	6.85496	6.06834	7.5403	7.69053	6.07341	7.3484	7.33202	5.99556	6.62388	7.83597	7.52915	7.60302	5.94889	7.56324	8.08607	6.29688	5.89466	8.24173	6.59938	6.76692	7.49211	6.39562	7.1247	6.20788	6.7486	8.07584	7.60857	6.31412	7.89154	6.28007	5.8113	7.51118	9.36328	6.42523	9.33133	6.19104	6.26353	6.07115	5.64588	6.41168
ILMN_1656316	4.03511	3.75847	4.45862	4.26731	4.12527	4.07924	4.31391	4.15741	4.45964	4.15763	4.11332	4.03618	4.14583	3.95217	4.17822	4.24401	4.57936	4.53306	4.12414	4.02107	4.1209	3.76134	4.077	4.21508	4.24728	4.27043	4.23723	4.09632	4.37247	4.53669	4.36528	4.06366	4.02619	3.89136	4.02697	4.11925	4.15869	4.26401	4.49353	4.25786	3.95533	4.27556	4.08024	4.05649	3.98175	4.37879	3.88593	4.16171	3.41802
ILMN_1656327	6.26562	5.45619	5.59571	6.12012	5.70551	5.10641	5.04319	5.22005	5.52232	6.17345	5.25796	5.55539	5.32847	5.60725	5.69497	6.08055	6.4582	5.50865	6.09838	5.47562	6.03053	5.87004	5.23368	4.63616	5.55979	6.23559	5.07861	5.83241	5.72068	5.04219	5.93778	5.41378	6.32733	6.35187	4.84626	5.80688	5.66588	5.17404	5.44159	5.61561	5.03221	5.46998	6.08206	5.52777	6.0314	6.08176	5.38539	6.29152	5.74927
ILMN_1656335	6.66809	6.07076	6.73145	6.62929	6.69317	6.37203	6.14521	6.87233	6.33804	6.76594	6.21712	6.2807	6.69616	6.72155	6.63679	6.09988	6.62049	6.48125	6.71408	6.64845	6.74701	7.03325	6.42393	5.98821	6.38838	6.76654	6.16459	6.51695	6.46737	6.39322	6.5527	6.31941	6.95578	7.28284	6.3281	6.81527	6.54371	6.27143	6.01461	6.36103	6.16081	6.42919	6.48235	6.65792	6.96982	6.5878	6.71394	6.80721	6.72872
ILMN_1656361	6.42441	6.19976	6.00644	5.82027	5.88444	6.22894	5.75688	5.82097	6.30165	6.46942	5.65608	4.99396	6.30001	6.55076	5.97506	5.56334	6.72028	5.35571	6.46272	5.93346	6.36437	6.03937	5.72539	5.69892	5.98868	5.94281	5.65417	6.23377	6.04485	5.53522	6.54921	5.74923	6.53364	6.64214	5.89541	6.00929	5.54952	6.08566	5.79943	5.51716	6.15794	5.40169	6.47501	5.95949	6.4446	5.99963	6.05144	6.37044	6.63327
ILMN_1656372	5.60215	6.01042	5.86611	5.5184	5.82559	5.85864	6.08398	5.64282	5.8544	5.62951	5.91933	5.99689	5.8335	5.95338	5.77145	5.54621	5.86084	5.8331	6.05664	6.06262	5.95356	5.65675	5.45302	5.99324	5.90528	5.652	6.06086	5.81836	5.94595	5.88735	5.99832	5.98177	5.64865	5.45373	5.63742	5.53061	5.90472	5.70341	6.32516	5.84834	5.6017	6.03915	5.80629	5.71397	5.61711	5.47094	5.90258	6.07376	5.94625
ILMN_1656378	7.41334	7.74055	7.33013	6.85093	6.93919	7.29046	7.25606	6.88801	6.92535	6.6475	7.43453	6.87825	7.50903	7.55513	7.04182	6.88576	7.49595	6.19572	6.60187	7.07689	7.57581	7.58665	6.77247	6.70195	7.76356	6.45829	7.35823	6.97	7.22209	7.34725	7.01811	6.83927	6.65514	5.97605	7.79118	7.2526	7.24803	7.54683	7.22626	7.13314	7.23394	7.25262	7.08561	6.63627	6.38986	6.77262	7.59363	6.52914	7.02903
ILMN_1656393	7.58018	6.92401	7.19467	7.20119	6.98194	6.53753	7.08039	6.82013	7.2715	7.29143	7.21487	6.8489	7.29604	7.09627	7.25069	7.1344	6.74511	6.8358	6.79654	6.82981	6.84929	7.44511	7.31421	7.34702	7.07302	6.91681	6.83357	7.25306	7.2436	6.98587	6.68889	7.18314	6.94907	6.98679	7.26542	6.98315	7.12944	7.41394	7.53322	6.88809	6.94641	6.64195	6.92804	6.85319	7.01912	7.13627	7.21009	6.83341	7.17894
ILMN_1656399	6.60572	7.48056	6.84067	6.89747	7.07138	7.30727	7.1487	6.85639	6.64421	6.36969	6.89736	6.74655	6.77946	6.77824	6.88672	6.73757	6.63837	6.99263	6.69251	7.07259	6.6662	7.11986	6.92779	6.87766	6.74545	6.95028	7.19191	6.89925	6.8793	6.91888	7.08743	6.85859	6.90797	6.63155	6.94898	6.29637	7.20735	6.6304	7.27368	6.87186	7.33755	6.70629	6.9707	6.46635	6.45574	6.78185	7.17592	6.75631	6.7538
ILMN_1656413	8.68142	8.67517	8.5503	8.7302	8.8203	8.77524	8.72049	8.73137	8.75522	8.73882	8.59389	8.67864	8.74707	9.00453	8.55968	8.51479	8.79401	8.55069	9.11733	8.60356	8.59489	8.73543	8.66656	8.54247	8.53408	8.72231	8.79684	8.66657	8.66363	8.72759	9.01524	8.46926	8.64917	8.93011	8.68254	8.18778	8.76022	8.70486	8.66528	8.64515	8.82832	8.6968	8.71241	8.61109	8.88867	8.81796	8.46029	8.88707	8.96389
ILMN_1656420	5.2204	5.46184	5.10869	5.16915	5.58568	5.09635	4.923	5.18918	5.06772	4.48079	5.52615	5.24669	5.21728	4.66391	5.60547	5.74566	4.90539	5.27156	4.69532	4.82853	5.21951	5.19321	5.16201	5.18848	5.24575	5.28141	5.89317	5.02181	5.52114	5.45296	4.95551	5.34946	4.81326	4.08438	5.19543	5.03517	5.35424	5.42344	5.18111	5.51201	4.98154	5.11514	4.86303	5.24397	4.81496	5.16599	5.45302	4.48484	5.65182
ILMN_1656427	4.4488	4.11509	4.38797	4.71693	4.74491	4.47126	4.73873	4.30097	4.59002	4.36243	4.53417	4.88596	4.15712	4.55711	4.38674	4.54256	4.61638	4.51283	4.62986	4.61161	4.75422	4.65734	4.5954	4.31169	4.15751	4.51509	4.58615	4.67364	4.66755	4.75836	4.34362	4.40177	4.44257	4.58948	4.56986	5.06585	4.4399	4.5521	4.19899	4.63104	4.55885	4.75252	4.44009	4.58451	4.485	4.53	4.76047	4.47905	4.61342
ILMN_1656482	8.60615	7.72969	8.31998	8.64423	8.15427	7.62792	7.74368	8.56411	8.12924	8.61777	8.19272	8.08182	8.23875	8.30523	8.50966	8.34488	8.55557	8.11542	8.37746	8.07885	8.24555	8.56963	8.37952	7.78081	8.3606	8.46767	8.01565	8.38409	8.49248	7.82283	8.23306	7.92824	8.43191	8.87836	7.98531	8.54376	8.29396	7.9018	7.841	8.25937	8.0835	7.88071	8.21983	8.13766	8.78236	8.46713	8.335	8.34709	8.4539
ILMN_1656501	6.11075	6.78751	6.35577	6.3966	6.45738	6.76548	6.78379	6.28054	6.57471	6.83756	6.61031	6.5783	6.37238	6.3747	6.4756	6.84986	6.10674	6.73713	6.2935	6.6028	6.10583	6.22815	7.18759	7.11139	6.46488	7.0007	6.48337	6.68621	6.59327	6.253	6.12874	6.6629	6.70359	6.39496	6.63746	6.77282	6.55759	6.39687	6.46314	6.53397	6.66049	7.58612	6.3051	6.83648	6.29649	6.09405	6.43779	6.4145	6.64505
ILMN_1656504	5.00932	5.16559	5.18504	5.25561	5.36386	5.3208	5.12427	5.41028	5.14182	5.2319	4.75005	4.86478	5.4066	5.13438	5.92948	4.92946	5.18695	4.74799	5.10451	4.94791	5.27578	5.44593	4.96026	4.86305	5.1529	5.15911	5.38163	5.41613	5.20977	4.99095	5.30544	5.58317	5.32847	4.67208	4.75788	5.21086	5.59456	5.09747	5.17473	5.02054	4.87377	4.86959	5.17374	5.10287	5.03698	5.70112	4.98911	4.85714	5.54175
ILMN_1656537	6.01781	6.37181	5.79489	5.86199	6.02491	6.14034	5.42954	5.93046	5.26171	5.46461	6.16702	5.64873	6.08911	5.76295	5.89455	5.65079	5.69827	5.49335	5.98221	5.57014	6.14798	5.89143	5.41284	5.75507	6.38352	5.43543	5.84345	5.9002	5.67127	6.01257	6.03146	5.60793	5.99041	5.15613	6.0401	5.6699	5.86065	6.04911	6.26313	5.92591	5.9953	5.97857	5.74403	5.42869	5.4716	5.61441	5.77545	5.48342	5.4616
ILMN_1656540	4.77559	4.86562	5.05087	4.89242	4.79863	5.03355	4.90236	5.32998	4.91262	4.97793	5.08177	4.98543	4.68256	5.09691	4.82595	4.73564	4.99198	4.99648	4.74807	4.8228	5.05815	5.03809	5.12215	4.7379	4.77228	4.59281	5.07565	4.71996	4.99386	4.94549	4.96489	4.94956	5.0488	4.70549	5.05922	5.04124	4.8456	5.03969	5.11929	4.93904	4.91938	5.21211	5.00168	4.90093	4.97939	4.69126	4.97622	4.80045	4.63884
ILMN_1656574	5.86499	5.62017	5.57267	5.95199	5.51284	5.38706	5.73179	5.56443	5.51069	5.77505	5.65081	5.52734	5.4417	5.50542	5.63866	5.54493	5.77629	6.21589	5.34304	5.95157	5.53143	5.51195	5.5425	5.60508	5.79799	5.68347	5.74649	5.48813	5.74802	5.93349	5.53564	5.88564	5.41478	5.42001	5.48186	5.91377	5.63311	5.60939	5.85648	5.57342	5.97043	5.86266	5.25542	5.55699	5.37513	5.67232	5.64114	5.80564	5.43318
ILMN_1656621	8.04032	7.45638	8.35711	8.0779	7.87488	8.02342	7.1351	8.23604	7.53888	8.64879	7.61671	7.71611	7.75107	8.31755	8.11686	7.67949	8.62949	7.8167	8.11977	7.44941	7.8225	8.35169	7.62877	7.55326	7.96466	7.91134	7.72317	8.18155	7.5897	7.53436	8.2557	7.63387	8.20653	8.2923	7.92818	8.44279	7.88546	7.57191	7.26945	7.64199	7.58259	8.06732	8.46258	8.10952	8.23717	7.71858	8.05298	7.89169	8.00792
ILMN_1656625	12.0583	12.2332	12.1101	12.1256	12.1419	12.249	12.3033	12.2119	12.0314	11.9709	12.166	11.8063	12.1399	12.0994	12.1026	11.8523	12.1593	12.1195	12.2294	12.3191	12.1547	12.1234	12.0359	12.1315	12.1462	12.0761	12.4256	11.9458	12.1333	12.252	12.3962	12.0607	11.9809	11.9095	12.0694	11.7396	12.1357	11.8939	12.244	12.0969	12.2654	12.0905	12.1264	11.9821	11.8408	12.3983	12.1069	12.2321	11.997
ILMN_1656628	6.06006	6.71531	6.41681	6.25157	6.66548	6.36147	6.60781	6.74021	6.49016	6.03252	6.50782	6.42503	6.66124	6.38853	6.4158	6.43921	6.37132	6.37754	6.29415	6.63806	6.35098	6.20632	6.08846	6.51996	6.72691	6.50663	6.72779	6.36542	6.44409	6.62926	6.36136	6.54815	6.35619	5.7379	6.72843	6.17528	6.44852	6.57714	6.81094	6.5269	6.52888	6.44271	6.26801	6.42726	6.12774	6.37708	6.11689	6.14731	5.9915
ILMN_1656656	7.76108	7.51754	7.35532	7.55678	7.62597	7.1904	7.46487	7.34379	7.52588	7.89668	7.84973	7.67343	7.78273	7.35789	7.64588	7.92793	7.4247	7.25229	7.22157	7.21883	7.54427	7.68193	7.59941	7.8335	7.60457	7.36712	7.41535	7.68082	7.782	7.61337	7.33685	7.77735	7.35389	7.1132	7.65555	7.4479	7.43677	8.04524	8.08424	7.47898	7.55079	7.20128	7.56275	7.48662	7.41843	7.34954	7.58327	7.35782	7.606
ILMN_1656662	11.1121	11.6927	11.0975	10.9886	11.2607	11.5296	11.4345	11.1454	11.0539	10.7934	11.5919	11.0426	11.0694	11.2562	11.1091	11.2573	11.1549	11.0985	11.2529	11.4887	11.385	11.2036	11.1124	11.3024	11.3981	11.0343	11.5169	10.9648	11.3637	11.4319	11.4628	11.504	10.8993	10.5316	11.4214	10.8405	11.3804	11.16	11.3174	11.431	11.5175	11.266	11.2828	10.7916	10.7005	11.2223	11.4087	11.114	11.0133
ILMN_1656670	7.86346	8.13383	8.26084	7.40312	8.31902	7.29648	8.10638	8.43109	8.15621	8.41567	7.93068	8.41076	8.39935	8.0158	8.18678	7.72385	7.4522	8.05713	8.18573	7.83569	7.9538	8.15067	7.94297	8.30901	8.12386	8.11803	7.62907	8.12102	8.06511	8.09323	7.69761	7.97765	8.31084	8.38196	7.96733	8.26056	8.1507	8.06431	7.4384	8.0466	7.45459	8.24062	8.07095	8.45186	8.46587	8.10319	8.47761	7.74693	8.30876
ILMN_1656676	9.08951	8.49433	8.60846	8.83375	8.50934	8.36167	8.26843	8.23097	8.41643	8.96943	8.75753	8.12531	8.56162	8.70514	8.66479	8.44619	8.75807	8.305	8.73361	8.46462	8.58571	8.6756	8.55076	8.56428	8.70315	8.5924	8.59558	8.90524	8.51105	8.45721	9.0814	8.3053	8.5466	8.37136	8.433	8.28938	8.69538	8.64796	8.56791	8.34617	8.54701	8.39658	8.76352	8.02306	8.8205	8.48762	8.63616	8.75209	8.50384
ILMN_1656682	8.13959	8.28976	7.87375	8.31234	7.90793	7.8237	7.93212	8.00598	7.98911	8.2258	8.35532	7.95604	8.06211	8.23108	7.98376	7.91129	8.09157	7.63843	8.16455	7.91218	7.91858	8.24074	7.83369	8.1281	7.96474	7.7314	7.93538	8.06803	7.82706	8.08394	8.25249	7.79607	7.97901	8.21737	8.01814	8.0216	7.93819	7.99771	8.17845	8.17801	8.11236	8.13199	8.01547	8.02197	8.26737	8.00181	7.88278	8.13666	8.10799
ILMN_1656691	4.7073	5.03384	4.81871	4.8074	4.72674	4.72551	4.88025	4.8894	4.916	4.7893	5.03438	4.7787	4.81765	5.10776	4.88813	4.83639	4.68357	4.64283	4.52386	5.12459	4.93638	5.01789	4.69085	4.91337	5.29976	4.91645	5.01825	4.86106	4.86337	4.97658	5.20293	4.31714	4.73335	4.53174	5.10325	5.04147	4.4935	4.67727	5.15041	5.0481	5.18061	5.00954	4.87045	4.61582	4.64397	4.83944	4.71786	4.57182	4.91115
ILMN_1656718	5.01331	4.68417	5.27673	5.12854	4.49747	5.14027	4.88995	4.92044	5.30701	5.1104	5.05077	4.63366	4.97148	5.11161	4.96401	4.93172	5.56088	5.00545	5.16796	5.17579	4.80069	4.98331	4.59282	4.40032	4.6015	4.45091	4.78099	5.08324	5.03947	4.85169	5.29407	4.66126	5.21702	5.27542	5.08526	5.15998	4.95599	4.91518	4.89325	5.21073	5.30517	5.00408	5.11848	4.60801	4.81627	4.77269	4.89162	4.97033	5.27497
ILMN_1656791	12.5492	13.0047	12.6574	12.2622	12.7371	12.6037	12.49	12.5689	12.1131	12.1186	12.7446	12.608	13.04	12.7208	12.2195	12.3443	12.4076	12.6132	12.5577	12.4845	12.7186	12.4491	12.1499	12.4642	12.662	12.4345	12.6943	12.5635	12.4227	12.802	12.4016	12.6649	12.3064	12.1186	12.6849	12.3584	12.6799	12.6243	12.4635	12.5673	12.6647	12.838	12.5519	12.2266	12.2234	12.3516	12.5697	12.7562	12.4355
ILMN_1656807	12.1217	12.4193	12.1706	11.9971	12.0629	12.2087	11.9833	12.1644	12.121	11.9489	12.4132	12.191	12.3118	12.1026	11.9022	12.2524	12.1843	12.2271	11.8844	12.266	12.1437	12.1415	12.1433	12.1267	12.3122	12.1239	12.4933	12.2611	11.9606	12.1756	12.0091	12.2465	11.9546	11.7969	12.2861	12.154	12.2957	12.1673	12.3008	12.3106	12.3508	12.1583	12.2515	12.0082	11.6764	11.7766	12.3096	12.2263	11.9778
ILMN_1656822	4.28629	3.78827	3.85788	4.1842	3.87207	3.64408	4.43778	4.28675	4.29847	4.06762	4.73445	4.3793	4.51838	3.90057	4.02315	4.36468	4.49946	4.34633	4.21453	3.98474	4.24517	3.90205	3.77327	4.20819	3.86411	4.09365	4.16943	4.2422	4.47882	4.30706	4.11744	3.9789	4.36675	4.61798	3.95736	4.17085	3.78704	4.56811	4.01682	4.33506	4.31446	3.93363	4.07876	4.08384	4.59357	4.18313	4.08341	4.28496	3.93245
ILMN_1656868	9.26668	9.2965	9.20149	9.54467	9.97119	9.59281	9.95658	9.15088	9.51569	9.60162	9.58201	10.0571	9.6497	9.21387	9.61972	10.1782	8.52842	9.85122	8.82143	9.30394	9.76013	9.35941	9.90783	9.81379	9.4611	9.82932	9.26405	9.512	9.75406	9.33819	9.47051	10.1477	9.11588	9.15537	9.61983	9.07692	9.08907	10.3843	10.2411	9.61973	9.71406	9.10733	9.00087	9.34875	9.27522	10.1381	9.30663	9.23972	9.45274
ILMN_1656886	4.98554	5.11963	4.94949	5.15493	4.77592	4.95362	4.97221	5.03296	5.04739	5.02363	5.25686	4.98775	5.2085	5.16362	5.05098	5.19464	5.27638	5.23996	5.11517	4.92892	5.0413	5.06901	5.14576	4.82745	4.87332	5.21491	5.08449	5.19365	5.03903	5.05691	5.09342	5.07139	5.02945	5.24288	5.21916	5.01284	5.07128	5.0408	4.68143	4.97031	4.80579	4.9387	5.29015	5.18842	5.46188	4.80153	4.99061	5.01688	5.08588
ILMN_1656900	7.16142	7.5769	7.45031	7.89218	8.47873	7.77616	7.94055	7.34731	8.18902	8.72281	8.20608	7.31047	7.76089	7.65313	8.01907	8.59596	8.13717	8.64357	7.26876	7.67331	7.88028	7.76141	7.38346	7.66353	7.73899	8.06805	7.5372	7.83673	7.76628	7.75182	7.98859	8.15104	7.72734	8.1149	7.75737	8.32234	7.79951	7.8526	8.00527	8.18242	7.85438	7.24249	7.58349	7.58712	7.80623	8.65516	7.64118	7.79792	8.16981
ILMN_1656902	5.37529	5.62922	5.48116	5.01886	5.62798	5.25707	5.6414	5.22568	5.72975	5.21523	5.04804	5.38602	5.28596	5.34297	5.33265	5.40655	5.61088	5.52603	5.30863	5.44303	5.53497	5.37449	5.57267	5.44392	5.51263	5.30851	5.55913	5.49135	5.16033	5.58607	5.47283	5.46966	5.18445	5.29202	5.47821	5.53538	5.54512	5.49309	5.31334	5.47448	5.39983	5.50376	5.5208	5.30144	5.23793	5.18306	5.26802	5.43431	5.58315
ILMN_1656913	8.75221	9.43097	9.3137	8.68299	9.15456	9.29121	9.19622	9.00407	8.87097	8.79618	9.02208	8.99292	8.98883	9.03861	8.87335	9.30412	8.93239	9.1058	8.91782	9.27102	8.8836	8.82396	9.05043	9.16033	9.35989	8.98708	9.29726	9.01794	8.95837	9.14875	8.9167	9.25231	8.66096	8.56758	9.24347	9.01965	9.02403	8.87672	9.44951	9.32877	9.19752	9.1834	9.0945	8.86869	8.51978	8.7752	9.02565	9.00804	8.73821
ILMN_1656920	9.10685	10.3616	9.53673	8.96639	9.63358	10.4009	9.73146	9.55739	9.81355	8.91591	9.84487	9.6965	9.58351	9.18645	9.31155	9.78593	9.61145	9.52249	9.11749	9.56129	9.61889	8.98038	9.48093	10.169	10.031	9.33577	10.1738	9.4361	9.48544	9.85393	9.41404	10.0857	9.06293	8.79569	9.94056	9.13988	9.70594	9.76329	9.7885	9.82374	9.63267	9.39643	10.07	9.72428	9.24901	9.30157	9.49766	9.23957	9.36208
ILMN_1656934	9.61665	8.51699	9.2156	9.20507	9.04158	8.68385	8.3021	9.36531	9.11196	9.55591	9.06729	8.74829	8.85702	9.55747	9.49489	8.69983	9.45368	8.90327	9.78686	8.86041	9.01713	9.709	8.99313	8.01178	8.91359	9.64532	8.49154	9.32881	9.24015	8.74605	9.20624	8.58125	9.63313	9.3391	8.81768	9.87148	9.34696	8.66097	7.96434	8.92937	8.58859	8.52179	9.53355	9.41147	9.919	9.27619	9.24001	9.06236	9.43777
ILMN_1656938	4.76685	4.18183	4.37467	4.43578	5.12962	4.77763	4.9646	4.56449	5.11791	4.70799	4.8978	4.81479	4.4303	4.63209	4.77409	4.21916	4.60071	5.03907	4.72432	4.76354	4.68901	3.94704	5.15305	5.2734	4.37394	5.06667	4.51395	4.78029	4.92879	5.40242	4.70897	4.70455	4.62094	5.07655	3.87445	4.21248	4.72629	4.57305	5.12911	4.42866	4.81498	4.93006	4.8498	5.00745	4.75407	4.46208	4.48502	5.36822	5.27317
ILMN_1656962	11.4991	11.9185	11.4041	11.2261	11.6514	11.6789	11.698	11.6244	11.5619	11.4451	11.8689	11.5867	11.7912	11.6227	11.414	11.49	11.4414	11.5447	11.6265	11.8147	11.6761	11.5212	11.4973	11.5612	11.6568	11.4794	11.8789	11.4242	11.7436	12.0074	11.3516	11.6661	11.2877	11.2219	11.7272	11.4459	11.7881	11.6189	11.5032	11.8075	11.8207	11.8088	11.5947	11.1806	11.2436	11.4837	11.6793	11.5751	11.2739
ILMN_1656977	6.42134	7.18045	6.49917	6.23515	6.74971	6.82121	6.75589	6.76011	6.19059	6.5899	6.55767	6.86505	6.92637	6.52244	6.59206	6.32952	6.26274	6.41498	6.70301	6.70896	6.39406	6.65734	6.59718	6.5435	6.55493	6.52342	6.77855	6.43713	6.52318	7.09866	6.68529	6.76906	6.30316	6.08702	6.61413	6.49501	6.54355	6.47871	6.78125	6.86983	6.58689	6.92929	6.49065	6.33876	6.5324	6.72531	6.66134	6.59526	6.59416
ILMN_1657011	6.09205	6.07879	6.27865	6.04378	6.36573	6.28628	6.07046	5.72268	6.3758	6.01505	6.65317	6.27708	6.48471	6.212	6.24193	5.99113	5.97998	6.12499	6.12388	6.18124	6.29042	6.30732	6.37986	6.15462	6.5459	6.13406	6.26566	6.2722	6.25736	6.59787	6.02431	6.36581	5.49027	5.88729	6.30907	5.8239	6.25821	6.48892	6.83219	6.05448	6.05195	5.96069	6.15878	5.89537	5.72343	6.29794	6.05465	6.15828	5.99733
ILMN_1657064	4.87774	5.1564	4.86666	4.87106	5.32768	4.70639	4.8516	4.90343	5.13465	5.0754	4.96085	5.13983	5.0006	4.75342	4.8873	5.35108	4.76627	5.21342	5.00926	4.69547	5.20748	4.71321	5.09089	4.90822	5.18957	5.0492	4.98375	4.88396	5.06251	5.15283	5.10518	4.89392	4.29368	4.66512	5.12433	4.82138	4.96528	4.94123	5.14516	5.29493	5.06339	5.07607	4.64124	4.93367	4.48156	5.489	4.83007	4.90313	5.16502
ILMN_1657095	6.13703	5.68161	5.70542	6.14121	5.93949	5.88495	5.93027	6.07409	5.9813	5.94549	5.70471	5.95765	5.78616	5.76356	5.97173	6.36542	6.07843	5.98349	6.02867	6.08236	5.69848	5.53702	6.05224	5.59032	5.76513	5.99995	5.86224	5.64111	6.20971	6.11866	6.06511	5.70721	5.90436	6.23699	5.80566	5.90958	5.90173	5.94493	5.575	5.86143	6.27729	6.01835	5.84183	6.27197	6.14456	5.92149	5.6863	5.82224	5.99316
ILMN_1657129	9.53467	8.87942	9.19604	9.92986	8.67778	9.17855	8.73118	8.85565	8.71463	9.775	9.36125	8.70582	8.83952	9.62729	9.43381	9.45501	9.19307	8.75086	9.71277	8.82484	8.64464	9.66277	9.31317	8.99237	8.83396	8.97093	9.05734	9.62476	9.40953	9.07081	8.53558	9.09364	9.79145	9.22655	9.15695	9.28128	8.79797	8.29681	9.04857	9.57822	8.49051	9.17813	9.58049	9.30141	9.75127	8.93149	9.62291	9.0014	9.79244
ILMN_1657139	5.22484	4.92309	5.02144	5.13229	5.33419	5.03228	5.32454	5.03339	5.12708	5.28866	4.82814	5.48324	5.2578	4.95538	5.14573	5.02909	5.22868	4.92917	5.21853	4.89708	5.35417	5.21688	5.23691	5.12553	4.91804	5.23766	4.94093	5.27982	5.03775	5.21981	5.3184	5.23811	4.81596	4.94092	5.06346	5.3162	5.16558	5.50579	5.22348	5.28768	4.64336	5.00806	5.10507	5.2146	5.23034	5.42402	4.7734	5.26529	5.1396
ILMN_1657144	4.35728	4.48576	4.49247	4.44097	4.36484	4.25284	4.63619	4.78853	4.60703	4.48305	4.64961	4.75218	4.56665	4.04778	4.71658	4.4228	4.26855	4.7612	4.20722	4.38005	4.59723	4.30526	4.09949	4.8428	4.2798	4.7621	4.66739	4.39028	4.49926	4.41803	4.45009	4.82429	4.52136	4.01558	4.57129	4.51376	4.55066	4.25142	4.58103	4.59379	4.73113	4.47691	4.42811	4.68826	4.72055	4.32415	4.32751	4.07166	4.35824
ILMN_1657153	8.6911	8.67456	8.51568	8.39563	8.69047	8.3323	8.9608	8.89874	8.6262	8.4919	8.41355	8.34746	8.79727	8.57199	8.56213	8.20267	8.64796	8.19237	8.74304	8.52836	8.80728	8.81553	8.62923	8.6349	8.72803	8.62012	8.79192	8.22774	8.27889	8.64053	8.76769	8.19965	8.80558	8.84935	8.59881	8.64222	8.62294	8.52404	8.12477	8.26146	8.44491	8.48508	8.6494	8.96761	8.74519	9.10216	8.49138	8.65007	8.54884
ILMN_1657204	8.92752	8.98336	8.8991	8.69765	8.82016	8.81625	8.84794	8.62108	8.63576	8.96458	9.22348	8.93203	8.93844	8.86565	8.66989	8.76355	8.70366	8.63799	8.64106	8.82277	9.01537	8.75581	8.85896	9.17367	9.02948	8.65468	9.06115	8.9021	9.04549	9.06723	8.60555	9.08747	8.72891	8.25034	9.02342	8.62551	9.01657	8.48326	9.24127	8.84993	9.08205	9.19357	8.93989	8.64127	8.34167	8.50602	9.11503	8.82042	8.56889
ILMN_1657283	9.61825	9.48351	9.30486	9.17662	9.40748	9.41801	9.54625	9.17903	9.30548	9.89956	9.62217	9.46347	9.38169	9.46075	9.23164	9.68921	9.37039	9.14108	9.41946	9.53317	9.51581	9.53913	9.60901	9.18099	9.79358	9.31029	9.52619	9.27834	9.69891	9.81745	9.23967	9.3911	9.35233	9.1766	9.39395	9.22665	9.36134	9.68897	9.67847	9.72892	9.78504	9.57666	9.12442	9.16669	9.36843	9.2828	9.28838	9.63744	9.24966
ILMN_1657288	4.56497	4.52389	4.35907	4.07158	4.21824	4.27433	4.66365	4.06758	4.85914	4.05579	4.6195	4.5613	4.77317	4.24847	4.47469	4.60439	4.51897	4.41285	4.16933	4.14645	4.28088	4.1514	4.23735	4.88263	4.41694	4.22683	4.58273	4.60072	4.10078	4.08766	4.36767	4.5106	4.58018	4.49682	4.40893	4.36842	4.63168	4.5675	4.81859	3.93256	4.34861	4.15179	4.07087	4.79347	4.46561	4.30599	4.35887	4.3073	4.66517
ILMN_1657317	4.38418	4.80125	4.34402	4.18249	4.49124	4.23619	4.2687	4.40905	4.29176	4.49516	4.59773	4.05152	4.49405	4.19756	4.59665	4.22888	4.39729	4.37364	3.93858	4.48084	4.46423	4.16116	4.39975	4.01254	4.32878	4.60904	3.9469	4.46925	4.2399	4.45675	4.17171	4.26696	4.69056	4.0674	4.51916	4.50805	4.56486	4.12408	3.98116	4.06546	4.35975	4.81136	4.50798	4.35176	4.36623	4.40327	4.38746	3.92636	4.11562
ILMN_1657332	3.54499	3.84315	3.80213	3.66349	4.04373	3.63277	3.75886	3.7688	4.04183	3.99306	3.80037	3.77193	4.10184	3.81479	3.78748	4.04286	3.98197	3.93498	3.45017	3.91056	3.61837	3.89247	3.9718	3.65659	3.48689	3.53247	3.84015	4.19071	3.78381	3.80371	3.79836	3.73422	4.24868	3.94699	3.79617	4.19568	3.70698	3.71689	3.57763	3.98101	3.67547	4.14019	3.81758	3.82935	4.01703	3.78563	3.82382	3.76101	3.85638
ILMN_1657348	4.83061	4.10143	4.49833	4.89445	4.39872	4.61406	4.44758	4.84629	4.61193	5.29614	4.46954	4.68066	4.51561	4.62419	4.78235	4.66649	4.6386	4.74627	4.42949	4.66774	4.66599	4.59805	4.92719	4.67126	4.77258	4.55167	4.38715	4.86834	4.58033	4.45793	4.7308	4.84865	4.85027	4.90813	4.35981	4.7061	4.61928	4.73336	4.79058	4.69359	4.67891	4.58616	4.67457	4.57707	4.73988	4.64038	4.33723	4.72193	4.58212
ILMN_1657361	7.24444	7.29361	7.22831	7.22461	7.16195	6.98812	6.78363	7.23445	7.11662	7.46247	7.51058	7.15846	7.37882	7.31249	6.99398	7.60896	7.42178	6.60606	7.2431	7.06666	7.20223	7.14104	7.225	6.83953	7.31459	7.25213	7.25234	7.48454	7.08115	7.13852	7.02075	7.07951	6.86936	7.009	7.35815	7.31958	7.25195	7.57025	7.26049	7.38456	7.25061	6.87144	7.06845	6.91649	7.43138	7.29996	6.86312	7.23056	7.11376
ILMN_1657395	8.1033	7.5772	8.05972	8.14054	7.85047	7.60909	7.77378	7.9002	7.89869	8.2199	8.14061	7.82446	8.03505	8.04213	7.87945	8.16452	8.45649	7.86546	8.18571	7.63852	7.90021	8.20428	7.83811	7.51533	7.90264	7.96633	7.69691	8.10287	7.99604	7.94484	7.90154	8.0579	7.93941	8.04116	7.81204	8.18631	8.05149	7.66112	7.85259	7.77003	7.9881	7.3495	8.14635	7.54306	8.4954	8.13734	8.11828	8.29571	8.10097
ILMN_1657398	5.42323	5.8851	5.62211	6.73078	5.54353	5.34317	5.7612	5.98477	5.98822	6.199	5.27181	5.54263	5.52324	6.011	5.63227	5.35554	5.4329	5.55435	5.15531	5.49013	5.3593	6.65577	5.96759	5.67968	5.45283	5.0117	5.42199	5.68706	5.29103	5.53477	5.64272	6.16459	5.63042	6.34412	5.77915	5.61527	6.46626	6.12347	6.32125	5.65772	5.23837	4.84229	5.38156	5.57304	6.50818	5.84942	5.33274	5.65963	5.34253
ILMN_1657405	4.53107	4.18029	4.37195	4.24324	4.7429	4.24971	4.39451	4.42379	4.37362	4.58888	4.40434	4.38062	4.29278	4.27858	4.39398	4.37666	4.44965	4.94285	4.38895	4.11999	4.10799	4.57893	4.50358	4.27255	4.6945	4.21617	4.51014	4.01987	4.48828	4.24841	4.23864	4.24099	4.30693	4.87632	4.27798	4.43797	4.34714	4.39442	4.36445	4.25298	4.10945	4.61392	4.40366	4.2735	4.75494	4.3351	4.54012	4.56498	4.32401
ILMN_1657423	6.14711	5.92374	6.33359	5.87133	6.2847	6.43721	5.84139	6.26272	6.1666	6.23537	6.14878	6.32858	6.54865	6.25588	6.15824	6.32117	6.69504	5.80593	6.30401	5.76999	6.06955	6.32613	5.83607	6.23404	6.08448	6.28601	5.96041	6.8705	6.02726	5.87654	6.23954	6.05924	6.38418	6.45416	5.91002	6.55136	6.31152	5.8364	5.68121	6.47825	5.98212	6.04736	6.40569	6.17965	6.29764	6.03918	6.59883	6.59683	6.17787
ILMN_1657436	7.63611	7.42432	7.77321	7.22508	7.26025	7.28418	7.09055	7.27049	7.13074	7.11201	7.49209	7.20231	7.22235	7.47891	7.39511	7.1265	7.44764	7.30844	7.319	7.31571	7.17327	7.88851	7.09909	7.4018	7.68214	7.16372	7.18273	7.30347	7.35977	7.36357	7.12947	7.05093	7.51888	7.55588	7.37549	7.16217	7.60188	7.09837	7.55227	6.83506	7.27041	7.65175	7.33487	7.04312	7.42378	7.37155	7.17212	7.34747	7.23828
ILMN_1657446	5.90039	6.04597	6.21665	6.36114	6.21452	6.19141	5.76647	5.90812	5.52527	6.11542	5.86507	5.50505	5.32954	6.24183	5.78561	5.63611	6.48498	5.99686	6.22717	5.93848	5.96899	6.02618	6.29517	5.6359	6.21586	5.92047	6.78636	5.24423	5.97387	6.48938	5.77207	5.82657	5.96403	5.9928	5.95265	6.03849	5.80287	5.65348	5.86808	5.90429	6.23491	6.32494	6.01286	6.01959	5.94444	5.99591	5.7862	6.17168	5.779
ILMN_1657451	5.02701	5.21379	5.47626	4.76545	4.74015	5.2751	4.99053	5.14933	4.75052	5.29144	5.49354	5.24851	5.68939	5.62748	5.42144	5.17054	5.33765	4.58702	4.8296	4.82067	4.94942	4.83542	4.89867	5.18048	5.32137	4.84752	5.01349	5.5596	4.64971	4.85633	5.44898	5.11095	5.10872	4.84012	5.45743	5.04012	4.87707	5.31718	5.14788	4.98672	4.93457	5.43353	5.06896	4.79572	5.0414	5.3504	5.00839	4.6327	4.91783
ILMN_1657455	4.18488	3.90354	4.39076	4.47396	3.77824	3.95901	4.51601	4.50107	4.77995	4.50684	4.436	4.51975	4.51789	4.12268	4.4688	4.3594	4.27805	4.20914	4.69254	4.17336	4.27004	4.47844	4.13122	4.07664	4.2448	4.30724	4.07546	4.62104	4.38445	4.39858	4.77894	4.2029	4.71506	4.59554	3.77123	4.53737	4.24102	4.34519	4.08168	4.50252	4.36125	4.22392	4.22558	4.19587	4.87509	4.28926	4.44853	4.70622	5.11822
ILMN_1657470	6.28037	6.21605	5.78514	6.44959	6.17119	5.99648	6.17409	5.95768	6.26504	6.41398	6.60946	6.15354	6.22608	6.11834	6.181	6.01571	6.685	6.39655	6.48488	5.99969	6.18432	6.13074	6.29752	6.08649	5.97204	6.20719	6.26871	6.11378	6.33674	6.25545	6.06943	6.15171	6.33297	6.5446	6.05167	6.15643	6.45365	6.35182	5.93264	6.19373	5.93827	6.40468	6.10338	5.97572	6.35998	6.21851	6.39684	6.45959	6.52515
ILMN_1657475	7.45335	8.07271	7.47235	7.37201	7.91548	7.49711	7.34726	7.06726	7.4294	6.9698	7.65633	7.55583	7.59054	7.22438	7.49911	7.53604	7.45328	7.49115	7.38791	7.53691	7.87502	7.43803	7.34778	7.45102	7.69198	7.27967	7.63157	7.67324	7.77337	7.41315	7.44544	7.59992	6.96026	6.97995	7.59679	6.91669	7.37884	7.2281	7.52551	7.81469	7.56597	7.57519	7.55611	7.64099	7.23581	7.1491	7.63077	7.37219	7.45975
ILMN_1657478	5.64182	5.48582	5.63741	5.79376	5.27128	5.72805	5.37269	5.81094	5.7934	6.03746	5.45905	6.02685	5.5812	5.76475	5.71168	5.67791	5.8904	5.62625	5.38994	5.25585	5.45034	5.80658	5.99139	5.72627	5.58498	5.93072	5.49709	5.76576	5.75605	5.76959	5.22175	5.68679	6.01383	5.61281	5.51128	6.01046	5.75805	5.31296	5.91424	5.59123	5.61441	5.91726	5.64155	6.01735	5.93688	5.33775	5.46377	5.72971	5.8642
ILMN_1657483	7.35545	7.22163	7.31131	6.9414	7.27504	7.2057	7.43537	7.4854	7.29392	7.68863	6.99928	7.29434	7.47714	7.35852	7.44502	7.37438	7.3055	7.13053	7.48359	7.39919	6.55619	7.34706	7.45169	7.44789	7.21541	7.18112	7.40761	7.47334	7.36495	7.31046	7.35216	7.04999	7.20849	7.64929	7.11689	7.31945	7.31393	7.07982	7.38362	7.23262	7.45646	7.35872	7.21607	7.44368	7.3033	7.29266	7.22507	7.33945	7.49633
ILMN_1657495	5.77305	6.24912	5.94436	6.28327	6.45872	6.19005	6.51129	5.96887	6.08859	6.03498	6.40315	6.25899	6.24156	6.03851	5.91773	6.30108	5.72368	6.29449	6.06475	6.21527	5.7017	6.18612	6.35807	6.39526	6.4024	6.16959	6.33102	6.06526	6.00093	6.20294	6.02159	6.32313	6.10873	6.09739	6.08994	6.2469	6.14344	6.49772	6.48193	6.22793	6.05668	6.04948	5.98107	6.14984	6.08087	6.39482	5.92399	6.2989	5.75295
ILMN_1657509	4.12034	4.94883	4.73753	4.34978	4.95539	4.674	5.05443	4.61762	4.8269	4.81304	5.13269	4.80378	4.81609	4.75658	4.76712	5.16463	4.21338	3.99951	4.63892	4.71759	4.78727	4.76841	4.87919	4.05692	4.89718	4.44494	4.41484	4.75149	4.67872	5.12908	4.64414	4.77967	4.50302	4.32797	5.01439	4.53466	4.72842	4.9901	4.91875	5.06031	4.99522	4.65795	4.68421	4.36582	4.36645	4.873	4.6256	4.12484	4.29973
ILMN_1657515	7.63655	7.04406	7.49994	7.91843	7.70286	7.51691	7.38411	7.75288	7.3958	7.60448	7.46931	7.78265	7.61839	7.79421	7.99941	7.58629	7.9588	6.68618	7.84724	7.36954	7.60452	7.68939	7.68074	7.14677	7.14035	7.40323	7.62166	7.86714	7.63315	7.41146	7.70745	7.42101	7.71347	7.87191	7.46791	7.61066	7.88254	7.39582	7.21994	7.50579	7.47079	7.40086	7.54007	7.64033	7.93213	7.65152	7.69792	7.2148	8.0811
ILMN_1657547	5.90119	6.55418	6.15575	5.78424	6.15587	5.91464	6.14237	5.91609	5.81436	5.46501	6.47141	5.58746	6.01121	5.96096	6.14426	5.80769	5.8108	5.68677	6.26285	6.25328	6.07502	6.24997	5.83236	6.00027	6.11826	5.87345	6.21268	6.11507	5.84525	6.43161	6.45014	5.95836	5.57134	5.31067	6.07269	5.88487	6.04869	5.68887	5.92634	5.63284	6.07317	6.01436	6.24197	5.61244	6.00587	5.94689	6.29488	5.9076	5.85002
ILMN_1657612	10.9767	11.794	11.5445	10.7835	11.4195	11.6896	11.4422	11.0542	11.1737	11.0539	11.7771	11.3403	11.524	11.3062	11.3427	11.1802	11.247	11.2707	10.9664	11.2621	11.3376	11.2603	11.2136	11.6394	11.6016	11.2911	11.3615	11.5755	11.26	11.4213	11.3101	11.427	11.0611	10.7267	11.399	11.4417	11.3911	11.3583	11.6756	11.5265	11.4546	11.3791	11.3859	10.8474	10.7828	11.0759	11.576	11.3164	11.1345
ILMN_1657619	5.7537	5.42044	5.24071	5.40895	5.38577	5.49695	5.41153	5.51504	5.29706	5.06676	5.33392	4.95601	5.63776	5.47622	5.63531	4.86778	5.53468	5.21799	5.78536	5.49109	5.39516	5.43697	5.03938	5.28704	5.59254	4.95906	5.14876	5.40957	5.1806	5.28361	5.76212	5.31279	5.35337	5.5203	5.13735	5.66558	5.50622	5.0471	5.13494	5.08187	5.71474	5.31825	5.51377	5.13054	5.24375	5.85489	5.09428	5.56482	5.63535
ILMN_1657624	6.98079	6.13744	6.85181	7.15106	6.64073	7.00077	6.53246	6.70445	6.55379	7.03366	6.64354	6.51166	6.93077	6.92245	6.87105	7.09366	7.00527	6.3903	6.782	6.75581	6.81906	6.3526	6.76411	6.53979	6.73065	6.64497	6.82798	7.0542	6.83329	6.37543	6.40462	6.48895	6.97526	7.08038	6.68861	7.11998	6.74619	6.9145	6.4293	6.28251	6.45103	6.66234	7.10744	6.7282	7.1392	6.83889	6.70944	6.74647	7.09078
ILMN_1657627	4.63253	4.8149	4.55672	5.07047	4.25894	4.23291	4.28067	4.7964	4.74211	4.87848	4.56021	5.04424	4.43321	4.64764	4.48709	4.94192	4.72701	4.90251	4.35973	4.69082	4.42786	4.4904	5.12621	4.99499	4.52188	4.88191	4.67398	4.88584	4.93988	4.44901	4.28793	4.70272	4.7368	4.95663	4.38657	4.59763	4.70782	4.66488	4.35992	4.86888	4.5176	4.61165	4.52818	4.71069	4.73175	5.30866	4.469	5.04994	5.07018
ILMN_1657632	8.09893	8.82422	8.47408	7.97114	8.44549	8.57938	8.61312	8.53595	8.46584	8.05842	8.51668	8.27716	8.50413	8.48131	8.32191	8.12633	8.17606	8.33226	8.3849	8.42999	8.75687	8.67869	8.24302	8.37607	8.67952	8.08724	8.65645	8.41186	8.43698	8.4643	8.6342	8.48402	8.17832	7.90836	8.54301	8.09926	8.64129	8.37646	8.62994	8.72665	8.4967	8.42264	8.42162	8.25928	7.96073	7.99713	8.42706	8.3761	8.30332
ILMN_1657673	4.60645	4.56611	4.7444	4.6592	5.03086	4.5618	4.40341	4.65465	4.4371	4.62627	4.92576	4.76537	4.90252	4.26581	4.65125	4.62721	4.63692	5.08425	4.56823	4.45167	4.4736	4.49648	4.90485	4.83156	4.79702	4.69525	4.26736	4.62049	4.54338	4.8793	5.07001	4.76294	4.61276	4.77621	4.61005	4.75762	4.6774	4.67892	4.50823	4.66027	4.6359	4.62395	4.47558	4.63572	5.08338	4.88597	4.49287	4.62719	4.59731
ILMN_1657679	6.6175	6.75976	6.24412	7.08227	6.72233	6.51441	6.94096	6.87355	6.32305	7.00077	6.5606	6.49349	6.25937	6.86018	6.54424	6.52289	6.8122	6.89805	6.88805	6.53231	6.84147	6.6592	6.53907	6.29802	6.571	6.61999	6.61832	6.34581	6.40184	6.73428	6.86926	6.50013	6.75236	6.98915	6.45648	6.58385	6.38132	6.82659	6.70857	6.42521	7.08485	6.80729	6.3879	6.47025	6.70991	7.03345	6.68637	6.91668	6.82159
ILMN_1657680	6.3781	5.87333	6.68075	6.34275	6.23433	6.46276	6.26618	5.81285	6.09246	6.66719	5.63632	5.88136	6.35287	6.32056	6.19994	6.27818	6.31807	6.36612	5.98629	6.11743	6.21896	5.78999	6.00623	5.89104	6.74104	6.23363	6.0699	6.04421	5.96416	6.22915	6.32406	6.07635	6.13315	6.07579	6.24185	6.30517	6.23841	6.38986	6.4433	6.68792	6.51795	6.14939	6.24417	6.0442	5.93628	5.32534	6.14179	6.06696	6.48229
ILMN_1657682	6.27534	6.76511	6.38725	6.22987	6.67148	6.62203	7.18607	6.50826	6.6098	6.27176	6.87795	6.2776	6.68771	6.15198	6.52764	6.27876	6.56973	6.25944	6.70688	6.7732	7.02317	6.4695	6.47455	6.85139	6.72452	6.64347	6.72725	6.2813	6.34502	6.70362	7.13299	6.28737	6.42865	6.38126	6.42481	6.26501	6.57203	6.35909	7.1128	6.26178	6.65902	6.59429	6.56592	6.58223	6.08986	6.75121	6.49059	6.77973	6.38327
ILMN_1657683	3.96629	3.46632	4.17073	3.78142	3.46494	3.4729	3.88347	4.10334	3.73026	4.0529	3.88398	3.75976	3.50267	4.85303	3.7271	4.25403	3.83372	3.42118	3.44513	4.04525	3.727	4.09249	3.73721	3.90339	3.76267	4.03934	3.3169	4.10694	4.3622	4.05444	3.27091	4.14666	4.27471	3.55027	3.76277	3.97933	3.53691	3.84993	3.80061	3.75216	3.84923	3.6515	4.31332	3.98782	3.82451	3.64043	3.72279	4.15487	3.84128
ILMN_1657697	7.37734	7.48278	7.26413	7.41902	7.406	7.00399	7.44845	7.20604	7.23646	7.61967	7.58922	7.09456	7.27719	7.42376	7.43546	7.22306	7.312	7.26729	7.43065	6.91352	7.20234	7.83817	7.54581	7.43905	7.42666	7.17561	7.37319	7.19318	7.46732	7.15638	7.45712	7.14073	7.47419	7.29035	7.60976	7.28322	7.37169	7.39284	7.21796	7.2776	7.39656	7.15325	7.57071	6.98412	7.1884	7.79295	7.35396	7.01587	7.32373
ILMN_1657701	6.11352	5.72909	5.59334	6.31201	6.22342	5.81877	6.09367	5.40572	6.18394	6.13237	6.55054	6.3172	6.49823	6.44026	6.11534	6.42587	5.34867	5.76911	5.2023	6.18262	5.81725	5.88946	6.20453	6.75825	5.96136	6.11493	6.18379	6.48006	6.52065	5.92162	5.52899	6.36944	5.99023	5.3617	6.32183	5.52238	6.00931	6.9239	6.887	5.88275	5.75017	5.26052	5.7731	6.10712	5.86331	6.23016	5.94258	5.65224	6.2505
ILMN_1657722	12.5059	12.4087	12.2116	12.2063	12.3691	12.3437	12.5037	12.4231	12.2632	12.1137	12.4872	11.9117	12.4401	12.3857	12.3398	11.954	12.437	12.1311	12.232	12.4399	12.3319	12.3995	12.3015	12.2448	12.625	12.2888	12.553	12.388	12.3062	12.4579	12.3439	11.9785	11.8066	11.9437	12.6046	12.0679	12.411	12.2435	12.4926	12.2302	12.4528	12.2686	12.4178	11.9027	12.1675	12.2807	12.4004	12.055	12.1882
ILMN_1657744	5.70763	6.03669	5.62275	5.24281	5.90168	5.62576	6.22672	5.68671	5.56564	5.44712	5.95628	5.20407	5.79284	5.90367	5.66379	5.57208	5.587	5.4039	5.92356	5.68931	5.60928	5.73758	5.29004	5.74966	5.76531	5.44479	5.78307	5.72496	5.77019	5.74218	6.13623	5.42345	5.38317	5.66564	5.59787	5.16925	5.57873	5.64498	5.92479	5.64946	5.76222	5.46273	5.75593	5.42519	5.43808	5.99158	5.66935	5.86989	5.44736
ILMN_1657746	4.03823	4.31773	3.81256	4.03206	3.97167	3.91611	4.16184	4.21201	4.06654	4.05932	3.91858	4.01167	3.79022	3.92571	4.04458	4.34108	4.14439	4.13902	4.06812	4.04129	4.01742	3.77422	4.07386	3.69425	4.07513	3.93159	4.10732	4.05396	4.04229	4.22152	4.18233	3.90606	4.30221	3.88079	3.84828	4.00517	3.72886	4.02775	4.31704	3.86379	4.48398	4.23309	3.88873	4.26716	3.90956	3.85686	4.00381	4.09104	3.93745
ILMN_1657754	5.50815	5.4414	5.16268	5.16406	5.60735	5.12195	5.34317	5.56331	5.17898	5.40318	5.55255	5.47561	5.32348	5.57777	5.14357	5.27461	5.43094	5.15749	5.00965	5.21334	5.48028	5.53648	5.58294	5.49554	5.55475	5.32344	5.62272	5.26319	5.52579	5.51734	5.40254	5.14005	5.07718	5.10207	5.43402	5.17676	5.33003	5.6939	5.43079	5.61724	5.70118	5.17264	5.2836	5.09172	5.09551	5.19576	5.44611	5.55355	5.2254
ILMN_1657771	5.26151	5.03194	4.67075	5.71994	5.35163	5.05803	5.50802	5.43518	4.91296	5.44717	4.63504	5.65487	4.98194	5.11044	5.18674	4.98091	5.46401	5.2651	5.50756	5.48518	5.39398	5.13697	5.25695	4.71356	5.12487	5.53072	5.2864	4.9569	5.0625	5.10901	5.78254	4.64107	5.19764	5.98283	5.04501	5.0831	4.83105	4.86714	5.05981	5.27476	5.12568	5.04603	5.67906	4.86644	5.56633	5.74047	5.39238	5.40427	5.25233
ILMN_1657796	5.89696	6.32307	5.63928	5.51914	5.95848	5.72968	6.06001	5.43266	5.47557	5.43753	5.87383	5.40132	5.51944	5.21498	5.68076	5.70326	5.50643	5.3282	5.53855	5.45479	5.53902	5.89823	6.28185	5.90318	5.74365	5.48659	6.09144	5.59584	5.71758	6.29113	5.53618	5.66796	5.5728	5.06482	5.87324	5.80706	5.74423	5.71978	5.49768	5.9642	5.94001	5.66468	5.64228	5.2311	5.55939	5.69788	6.4121	5.35129	5.19718
ILMN_1657797	8.15747	8.03464	8.15223	7.89217	7.8875	8.02357	8.03132	7.94042	8.44619	8.18067	8.18788	7.99711	7.69891	7.9917	7.97739	8.2385	8.14409	8.17233	8.06298	7.97752	8.05471	7.82747	8.27012	8.43743	8.24873	7.78219	8.04434	8.09618	8.18912	8.1823	7.64569	8.48647	8.02697	7.67735	8.14111	8.0999	7.86349	7.97831	8.35559	8.31425	8.15446	8.31927	8.32977	8.15726	7.53181	7.41911	8.46763	8.02413	8.13594
ILMN_1657803	4.73806	5.43538	4.87713	5.08173	5.26958	4.75791	4.84429	5.11794	4.85166	5.44925	4.99129	4.94144	4.82605	5.02437	4.61232	5.00296	4.96295	5.38722	5.0877	5.00144	4.96641	5.09304	5.20014	5.00426	5.19554	4.64701	4.81925	5.22949	4.91661	5.17612	5.32143	4.78467	5.03442	4.93179	4.92584	4.79592	4.85052	4.99565	4.7081	4.79722	4.93127	5.40104	5.06376	4.7397	5.25527	5.47944	5.08772	5.46853	5.11683
ILMN_1657810	9.21865	8.70543	8.80271	9.24471	8.77579	8.7973	9.11763	9.02432	8.9986	9.24595	8.58109	8.89803	8.8406	9.12914	8.71257	8.75951	9.19042	8.72131	9.03919	8.80354	8.98262	9.1516	9.00242	8.88239	9.06074	8.95299	8.7735	8.98182	8.70876	8.81336	8.90758	8.93133	8.9771	9.26601	8.8078	9.14222	9.08878	8.94876	9.14585	9.20676	8.95552	8.98534	8.84775	8.45827	8.90402	8.78923	9.02291	9.33906	8.55783
ILMN_1657837	5.47704	5.01098	5.27138	4.9853	5.28746	5.03666	5.14862	5.02862	5.4395	5.2181	5.60939	4.93077	5.4412	5.50495	5.194	4.70022	5.15025	5.03128	5.00307	4.82021	5.34484	5.14176	5.28135	5.44259	5.38118	5.26875	5.41721	4.9524	5.07446	5.29088	4.99714	5.27676	5.07903	4.92959	5.34277	5.10536	5.14709	5.24966	5.40694	5.17444	5.42679	5.34086	4.99134	4.96116	5.01883	4.94435	5.24546	5.21788	4.68123
ILMN_1657857	8.55277	8.61806	9.04237	8.13814	8.49849	8.92246	8.6502	8.35861	8.90432	8.34817	8.30875	8.3076	8.76483	8.6492	8.42974	8.67803	8.56993	8.42106	8.22825	8.37503	8.53485	8.39487	8.44621	8.54817	8.67147	8.36471	8.48484	8.33709	8.40559	8.70494	8.53511	8.99347	8.08247	8.1926	8.84635	8.49813	8.42225	8.78544	8.88095	8.48483	8.36183	8.4613	8.93105	8.54758	8.3124	8.41759	8.32654	8.32994	8.41029
ILMN_1657860	5.45283	5.57609	5.5913	5.25174	5.28228	5.77689	5.2758	5.34731	5.67136	4.9813	5.78798	5.17458	5.64153	5.02701	5.39905	5.55353	5.36789	5.22213	5.38533	5.18084	5.58929	5.51248	5.41653	5.58503	5.82965	5.45026	5.54738	5.67551	5.43015	5.4159	5.22105	5.52311	5.08564	4.65373	5.45845	5.30433	5.45768	5.4039	5.59673	5.9137	5.40025	4.96428	5.79185	5.18348	5.02626	4.77811	6.05239	5.48182	4.84065
ILMN_1657862	6.0093	6.02319	5.58866	6.10551	6.27736	5.06058	6.24392	5.21678	6.19663	5.86566	6.24973	5.99583	5.73839	5.43837	5.50852	6.1589	5.90225	6.25697	5.66128	6.1449	5.81941	5.51731	6.08431	6.35356	5.92021	6.21602	6.02322	5.79101	6.06988	6.19726	5.90441	5.9724	5.89411	5.44502	5.89081	5.9063	5.81127	5.79662	6.07971	6.18467	5.87933	6.17114	6.07273	5.78305	5.19699	5.86256	6.04285	6.21528	5.85285
ILMN_1657864	6.27973	5.55008	6.16907	6.44057	5.75677	5.79954	5.789	6.03253	6.3163	6.45119	6.03054	6.00789	6.39057	6.12298	6.16237	6.12212	6.42216	5.97307	6.13228	5.99357	5.77313	6.09721	5.90909	5.76437	5.91035	6.22874	5.74739	6.21948	6.28714	5.81839	5.90438	5.91296	6.39375	6.46439	5.83646	6.28419	6.21313	5.98889	5.82771	5.8635	5.92568	6.20809	6.092	6.10833	6.33374	6.2009	5.86762	6.14909	6.1356
ILMN_1657871	9.23845	9.92956	9.42794	9.30137	9.32055	9.88443	8.26311	11.7235	10.9971	8.52447	8.34154	10.1046	8.5792	8.74798	9.74908	9.28452	8.54582	11.7372	9.24171	10.5393	10.1002	8.22084	10.9369	9.89349	8.49783	8.88642	8.87951	8.80496	11.4001	8.95187	9.63731	9.24284	10.3724	9.97944	9.99254	8.86947	8.35013	8.7512	8.14047	9.30256	11.1828	11.8506	9.59851	11.5712	9.0641	8.27101	10.8819	8.17133	10.0442
ILMN_1657873	5.71474	6.0619	5.51714	5.84133	5.92802	5.9019	5.87638	5.65326	5.36213	5.58363	6.48086	5.64699	5.96842	5.95726	5.50508	5.7713	5.43958	5.78986	5.49775	6.00708	5.90895	5.60506	5.86237	6.00112	5.83905	5.69956	6.24815	5.51394	5.56091	5.8281	5.84185	6.04192	5.28487	5.36192	6.07866	5.27521	5.65101	6.1463	6.0335	6.03154	5.87771	6.08208	5.79459	5.34879	5.32424	5.61879	5.76652	5.77	5.70554
ILMN_1657884	5.09311	5.44508	5.71186	5.31862	4.60279	5.41981	4.94535	5.13213	5.78513	5.68709	5.73394	5.09367	5.76752	4.88251	5.22857	6.03351	5.52814	5.32672	4.68699	5.16202	5.01257	5.11122	5.2402	5.96569	5.43698	5.27637	5.05042	5.80996	5.57745	5.19735	5.41837	5.49693	5.78245	4.77895	5.36531	5.62118	5.85816	5.81192	5.40083	5.26099	5.30401	4.88336	5.04621	5.31734	5.455	4.63845	5.97349	5.20133	5.18602
ILMN_1657892	9.72739	9.1327	9.45972	10.0994	9.4692	9.56856	9.52221	9.90307	9.6147	10.0066	9.28266	9.90589	9.47348	9.61599	9.63621	9.56577	10.2363	9.76637	9.81924	10.0123	9.5124	9.71094	9.75186	9.20197	9.14561	9.95492	9.20086	9.7357	9.49486	9.37648	9.88448	9.71055	10.1017	10.4635	9.17544	10.0912	9.73451	9.2443	9.21609	9.44931	9.61238	9.77745	9.54275	9.92049	10.3257	9.83294	9.56934	10.1621	9.756
ILMN_1657893	6.13438	6.38815	6.12045	5.73086	6.19065	6.24884	6.21018	6.17681	6.35788	6.38177	6.18942	6.63424	6.50412	6.28363	6.03075	6.07066	6.34299	6.43858	5.83251	6.12702	6.20114	5.9903	5.89399	6.39327	6.14552	5.72087	6.24168	6.34989	6.38829	6.15595	6.42666	6.43813	6.14381	6.09408	5.92318	6.00121	6.48495	6.48581	6.5504	6.29285	6.44606	6.09952	6.17235	6.16263	5.86961	5.72085	6.40003	6.50432	6.40182
ILMN_1657949	8.30999	8.42266	8.53632	8.28226	8.16289	8.38339	8.31769	8.28073	8.52169	8.22993	8.32828	8.30392	8.48363	8.62227	8.49878	8.45839	8.38093	8.22996	8.16732	8.19526	8.20809	8.35997	8.21258	8.41973	8.49846	8.2003	8.48245	8.57998	8.28613	8.22853	8.30867	8.34561	8.22764	8.38375	8.26044	8.35852	8.43382	8.36422	8.21138	8.45566	8.53628	8.2783	8.20826	8.35642	8.18658	8.21584	8.47622	8.32161	8.27606
ILMN_1657968	5.72559	5.48281	5.39218	5.85482	5.18838	5.07446	5.24446	5.69474	5.8294	5.75268	5.44448	5.92782	5.72819	5.4523	5.61469	5.87584	5.97498	5.09878	4.98982	5.44976	5.27595	5.2105	5.75923	5.4548	5.35099	5.71116	5.81019	6.22196	5.89474	5.0494	4.68111	5.3692	5.79712	5.43938	5.41254	6.04698	5.72167	6.10732	5.21022	6.10741	5.43515	5.04191	5.56116	5.38787	5.8184	5.41204	5.51964	5.32083	5.48038
ILMN_1657977	10.3542	9.74168	10.1865	9.73109	9.98264	9.50895	9.78041	9.87433	10.2693	10.4797	9.99303	10.1649	9.70574	10.0533	10.5514	10.0578	10.218	10.1381	10.3466	9.25785	9.90751	10.2923	10.0651	10.245	10.0274	10.5547	9.79043	10.1692	9.9452	9.95747	9.97778	10.1766	10.4346	10.2667	9.63483	10.2305	10.3096	9.43272	9.36795	10.055	9.61726	10.4169	10.2886	10.6018	10.3293	9.58882	10.0107	9.96297	10.5346
ILMN_1657983	7.30061	7.32522	7.71001	7.52498	7.32267	7.28167	7.22687	7.12892	8.27207	7.61709	7.73297	7.58667	7.4835	7.54538	7.53601	8.00884	7.50845	7.27009	7.36247	7.39171	7.32364	7.49045	7.61892	7.539	7.7472	7.41001	7.44098	7.69983	7.54478	7.58736	6.96694	7.54919	7.46269	7.39491	7.52973	7.68216	7.47157	7.81826	7.41569	7.73114	7.41814	7.36592	7.40525	7.47634	7.77934	7.34577	7.47017	7.38399	7.6632
ILMN_1657993	5.82266	6.01879	5.90995	5.52439	6.28267	5.69162	5.99147	5.73265	5.81341	5.78774	6.00728	5.93919	5.81609	5.76523	5.99466	5.89248	5.70974	5.84709	5.83683	5.95202	5.78826	6.01932	5.98414	6.15748	6.06229	5.63493	6.00827	5.96161	5.96442	5.95931	5.87561	5.43652	5.7432	6.0246	5.69997	5.83411	5.69889	5.80969	5.94083	6.0011	5.9467	5.69645	5.65766	5.7229	5.99557	6.38994	5.77052	5.98922	5.99294
ILMN_1657996	5.90914	5.87424	6.5245	5.97285	6.69982	5.78753	6.08549	5.85814	6.41053	5.86219	5.81603	6.37348	6.23918	6.32991	6.09171	6.28694	5.96208	6.01844	6.38579	5.91074	5.85267	6.9947	6.44815	5.60545	6.14018	6.20375	6.1448	6.12471	6.07888	5.97042	6.40776	5.89038	6.31849	5.74219	6.41434	5.87313	6.19307	6.43962	6.25527	6.13207	5.78426	5.93208	6.04373	5.74687	6.29118	6.11047	6.18567	6.00048	6.31193
ILMN_1658016	4.48918	4.87566	4.79544	4.60305	4.91998	4.66972	4.86792	4.52887	4.35685	4.86835	5.31704	4.83539	4.10262	4.56367	4.67647	5.29234	4.72483	4.14249	4.62607	4.61065	4.9961	4.88584	4.92362	4.7261	4.97784	4.37652	4.86347	4.54597	4.87263	5.16029	4.55278	5.00289	4.42069	4.12535	4.91312	4.50647	4.72012	5.46301	5.04495	4.94057	4.2733	4.98667	4.87223	4.19699	4.29739	4.93517	4.38244	4.53026	3.93886
ILMN_1658028	5.78212	4.81174	5.43866	5.6748	5.21871	5.18533	5.46446	5.37659	5.17529	5.14229	5.13634	5.51672	5.53891	5.11175	5.56143	5.33908	5.10082	5.10938	5.73755	5.33368	5.6451	5.0939	5.63309	5.47927	5.32114	5.39894	5.29645	5.3979	5.27256	5.2255	5.62792	5.03499	5.27468	5.45491	5.26315	5.71792	5.07559	5.21313	5.49936	4.87693	5.04682	5.85216	5.359	5.6067	5.06615	5.53973	5.35225	5.3958	5.22261
ILMN_1658053	7.98416	8.22525	8.65936	7.93627	7.80738	8.37605	7.76039	8.09607	8.24432	8.01471	8.26495	7.80486	8.199	8.40202	8.07038	8.2747	7.84396	7.7879	8.1561	7.81904	7.89062	8.26899	8.02648	8.36177	8.19864	8.25381	8.01112	8.7545	8.28184	7.88614	7.48399	8.20346	8.14262	7.86838	8.24152	8.42712	7.96051	8.29727	7.85552	8.21433	8.28764	7.91271	8.08902	8.14234	8.26581	7.5792	8.51152	7.98982	7.81131
ILMN_1658080	5.34899	6.03802	5.76835	5.30237	6.20399	5.61216	5.63288	5.68917	5.47051	5.21234	5.63887	6.10833	5.67492	5.4744	5.48998	5.61451	5.31614	5.93947	5.46595	5.86966	5.98372	5.73479	5.60886	5.48653	5.7109	5.36988	6.01544	5.80877	5.72048	5.8337	5.83115	5.83096	5.12042	5.05414	5.97494	5.07679	5.76576	6.1005	6.2486	5.62592	5.84944	5.44036	5.37938	5.36616	5.36947	5.70115	5.49859	5.43327	5.50695
ILMN_1658121	6.04727	5.0962	5.88036	5.75395	5.28437	5.62074	5.91338	5.59473	5.57779	5.72872	5.41639	5.9177	6.10306	5.38831	5.62186	5.91649	5.88409	6.06465	5.5941	5.3966	5.61349	5.43876	5.69055	5.8455	5.22549	5.88423	5.78475	5.61217	5.73817	5.49794	6.0851	5.6617	6.12416	6.3658	5.2903	6.04482	5.65225	5.13977	5.28176	5.72571	5.63902	5.66121	5.69576	5.75064	6.29523	5.75395	5.78433	6.06708	6.0495
ILMN_1658144	6.77919	6.58319	6.66191	6.71593	6.48343	6.63731	6.52958	6.2909	6.30428	6.59259	6.85166	6.71365	6.39455	6.9339	6.86761	6.75181	6.50023	6.60637	6.36415	6.76645	6.59974	6.42681	6.62676	6.82219	7.01421	6.58044	6.29881	6.47759	6.99924	6.55729	6.53395	6.74353	6.36925	6.17856	6.66877	6.72895	6.77748	6.94582	6.62888	6.49628	6.70963	6.59415	6.47451	6.36595	5.98267	6.6918	6.59546	6.39677	6.26139
ILMN_1658152	4.65926	4.69369	4.7937	4.85444	5.06876	5.00606	5.08086	4.81505	5.03137	5.10959	4.90269	4.99616	4.5461	4.86613	5.17366	4.6738	5.2763	4.58059	4.97564	4.64002	5.04594	4.94463	4.89044	4.73315	4.66676	4.79156	4.9233	5.37311	4.86038	5.15088	4.80624	5.01427	4.78262	4.68338	4.80648	4.86424	4.78769	4.90755	4.59012	5.16128	5.23145	5.13626	4.89798	4.77912	4.88585	4.82287	4.90701	4.63863	4.85985
ILMN_1658160	4.77447	4.81026	4.8585	5.18846	5.32713	5.40753	5.4188	4.76993	5.16116	4.99714	5.1589	5.18759	5.15011	4.84377	4.71425	5.11784	5.21895	5.54033	5.24296	5.27504	5.16005	4.8898	5.21125	5.33996	5.00407	4.89612	5.12298	5.18066	5.06014	5.00909	5.44743	5.37292	5.15247	5.10836	5.16977	5.14996	4.81716	5.17013	5.22118	5.20778	5.02258	5.02222	5.08265	4.84208	4.94948	5.45665	5.19157	5.42731	4.90711
ILMN_1658182	6.07725	6.96596	6.49974	6.33303	6.6761	6.45779	6.76753	6.36599	6.41294	6.03727	6.85917	5.91075	6.57958	6.37579	6.34073	6.31995	6.19061	6.08489	6.38403	6.73696	6.33995	6.82933	6.372	6.46418	6.71819	6.11273	6.63268	6.02147	6.5175	6.72233	6.54588	6.22224	6.2497	6.13876	6.62156	6.4135	6.35704	6.46352	6.54341	6.22145	7.01197	6.37335	6.16818	6.05701	6.43051	6.92077	6.24612	6.37816	6.28675
ILMN_1658247	10.0029	9.80067	9.53358	9.19912	9.41171	9.81459	8.79449	10.534	11.3957	7.74625	8.94168	8.02188	9.58703	8.94643	9.28605	9.42581	7.13552	11.7638	9.7555	7.26104	10.212	9.09447	9.96745	11.0657	9.70992	9.92973	7.24392	7.96927	11.5096	10.0244	8.82607	9.7159	11.0663	9.37639	9.73555	9.46385	7.48655	9.7672	10.1273	9.19914	8.27183	12.0595	8.1539	11.0373	9.02686	9.23536	9.88488	8.93314	9.81866
ILMN_1658259	6.44378	6.82675	6.66258	6.69496	6.76911	7.06366	6.93017	6.74045	6.29814	6.31905	6.36855	6.32234	6.97233	6.54124	6.50802	6.43412	6.53735	6.69325	6.36185	6.91183	6.69758	6.45194	6.5821	6.66402	6.53013	6.74096	6.95431	6.40985	6.34868	6.86274	6.87353	6.54977	6.61539	6.47724	6.62545	6.54576	6.59113	6.57778	6.84439	6.85937	6.56805	7.02446	6.55954	6.23539	6.0827	6.80629	6.60972	6.72397	6.5216
ILMN_1658283	11.0162	11.6542	11.317	10.6324	11.0729	11.4282	10.9996	10.9809	10.9109	10.6753	11.5759	11.0489	11.3297	11.0589	10.9543	11.3045	10.8173	10.897	10.91	11.1253	10.9575	11.1466	10.953	11.3689	11.4429	10.9903	11.2689	11.1281	10.9387	11.3724	11.2794	11.0061	10.7061	10.5088	11.315	11.143	11.2373	11.231	11.2015	11.1381	11.2896	11.1752	11.2288	10.6754	10.7369	10.8706	11.2575	11.061	10.7525
ILMN_1658289	7.0709	8.04544	7.26426	6.81094	7.46614	7.4666	7.30082	7.2709	7.02092	6.98342	7.40567	7.24194	7.31634	7.66104	7.24804	7.07668	7.15358	6.75978	7.09483	7.18799	7.86361	7.40415	6.92364	6.90288	7.48203	7.15987	7.6134	7.00802	7.19508	7.57636	7.58551	7.40323	6.87756	6.64313	7.25618	6.8794	7.28115	7.19454	7.51362	7.67477	7.23357	7.23208	7.51159	6.68174	7.11684	7.1409	7.30587	7.21101	6.93073
ILMN_1658290	6.07668	5.7715	5.77122	6.3268	5.85631	6.40793	5.87875	5.63732	5.73989	5.93464	5.44847	5.19911	5.89147	6.17131	5.75608	5.68545	5.93025	5.78198	5.83654	6.0961	5.44518	6.45121	5.87674	5.9387	5.45942	5.84423	5.84574	5.8398	5.9849	5.55776	6.21636	5.94994	6.07497	5.95966	5.86986	5.97821	5.6692	5.87159	5.8984	5.51091	5.8724	5.91306	5.79986	5.82526	5.81376	6.14452	5.73426	6.11549	5.7202
ILMN_1658302	4.67164	4.63469	4.67253	4.52569	4.87461	4.85104	4.79377	4.63959	4.66723	5.34719	4.56168	5.08825	4.63613	4.72826	4.67765	5.12093	4.66614	4.88897	4.49014	5.22493	4.81268	5.03037	4.33529	4.91053	4.9008	4.58764	4.57611	5.07474	4.83259	4.68217	5.07236	4.72919	4.86304	4.94232	4.85723	4.62106	4.76948	4.40044	5.05468	4.87983	5.10969	4.52301	4.83543	4.62371	4.70692	4.75259	4.71876	4.9037	4.92612
ILMN_1658327	7.46297	7.21096	7.54956	7.84586	7.11495	7.10395	6.71955	6.58864	7.46194	7.61012	7.60566	7.05932	7.48319	7.10627	7.52084	7.4753	7.7892	7.38427	7.14334	7.10084	6.85407	7.21386	7.82602	7.38963	7.28963	7.33363	6.93726	7.67309	7.20496	6.97504	7.1511	7.49939	7.55284	7.20743	7.12242	7.33709	6.79668	7.04721	6.99112	6.88319	6.57215	7.65874	7.84032	7.45904	7.67566	7.41217	7.54103	7.49697	7.39102
ILMN_1658337	6.45107	6.2977	5.98225	6.31076	6.5959	6.52564	6.01462	6.09254	6.12248	6.81458	6.2473	6.05633	6.0359	6.67258	6.44823	6.0364	6.6408	6.11311	6.47761	6.03193	6.49155	6.47496	6.32634	6.11976	6.45694	6.42652	5.98823	6.59614	6.20046	6.07513	6.30739	6.26874	6.19727	6.59139	6.14468	6.52952	6.32039	6.0921	6.24562	6.21558	5.80826	6.36025	6.50871	6.12809	6.30396	6.66854	6.49121	6.47197	6.77924
ILMN_1658351	6.2413	6.75156	6.91012	6.55417	6.42086	6.88429	6.37343	6.67351	7.00801	6.51399	6.52962	6.46844	6.8763	6.45942	6.40389	6.52509	6.66991	6.48294	6.34961	6.65742	6.68107	6.50099	6.57835	6.84771	6.69038	6.66498	6.77092	6.63696	6.60824	6.56067	6.51501	6.47276	6.72942	6.54174	6.82389	6.49829	6.52248	6.98714	6.64547	6.68641	6.75936	6.47779	6.55571	6.37669	6.55344	6.29958	6.90263	6.50954	6.43101
ILMN_1658373	5.16749	5.28634	4.99573	4.98355	5.49567	5.42618	5.02576	5.39564	5.24281	5.15411	5.60978	5.38371	5.55366	5.05364	5.11303	5.26017	4.94481	5.25806	5.29607	5.70694	5.46595	4.83506	5.4385	5.12656	5.2874	5.18095	5.54857	4.96747	5.39284	5.35397	5.51837	5.25716	4.78908	4.87677	5.35738	5.14291	5.07775	5.79977	5.44986	5.25834	5.21903	5.30584	5.19081	5.23116	4.94103	5.42933	4.89301	5.30574	5.01185
ILMN_1658383	5.67838	5.59821	6.29851	5.81243	5.57579	5.45438	5.20351	5.9722	6.14116	5.98378	5.33969	5.46353	6.44315	5.15328	5.69645	5.89073	6.73627	5.7393	5.6143	5.74347	5.04114	6.11194	5.85303	5.78459	5.62127	5.80913	5.6967	5.91475	5.87865	5.37826	6.36798	5.54561	6.88651	5.77754	5.50899	6.10443	5.86968	5.50698	5.02258	5.3315	5.18263	6.18711	5.54644	6.01932	6.42823	5.79388	6.32781	6.0358	6.58966
ILMN_1658399	5.74999	7.82181	7.7291	6.84728	7.93657	7.5497	7.79502	7.6768	6.58565	7.63089	8.14654	7.35923	7.29218	8.04806	7.70805	7.69915	6.77799	5.83542	6.75486	6.72183	7.93742	8.26952	7.42502	6.31492	7.52693	6.97899	7.54232	7.31882	7.50379	7.45588	7.27687	7.979	6.19195	6.16074	7.86859	6.51215	7.74944	7.96596	6.49463	8.17733	7.68324	7.58308	7.56839	6.39898	7.05799	7.52565	6.91066	6.39356	6.59094
ILMN_1658407	5.46071	5.09082	5.26214	5.45546	5.48447	5.4578	5.89281	5.02916	5.53825	5.54522	4.93584	5.81484	5.25625	5.20177	5.28433	5.60678	5.33268	5.78647	5.24172	5.75573	5.11019	4.84988	5.55452	6.05932	5.41182	5.67638	5.49564	5.24781	5.74226	5.40158	5.3124	5.39756	5.42579	5.67544	5.03767	5.10953	5.6441	5.24723	5.46025	5.4415	5.62343	5.5682	5.39399	5.47752	4.96629	5.49096	5.50501	5.79245	5.71384
ILMN_1658411	7.4359	6.99331	7.00634	7.7254	7.00836	6.8925	7.01844	6.86619	7.12509	7.49203	7.39486	7.13181	7.07605	7.02571	7.20759	7.52351	7.08979	7.0448	6.8278	7.11494	7.0256	7.38801	7.31174	6.88236	7.1739	7.22307	7.02545	7.25155	7.34903	7.14772	6.79158	7.22726	7.15106	7.18839	7.06998	7.19269	6.96776	7.5033	7.24831	7.24708	7.12906	6.86735	7.00653	7.09863	7.30185	7.34495	7.20055	7.10268	6.92439
ILMN_1658416	8.39754	8.78715	9.06029	8.24608	8.64135	8.895	8.59723	8.58511	8.93948	8.41329	8.97841	8.53146	8.89689	8.47715	9.22844	8.75201	8.57472	8.8237	8.45342	8.45127	8.5623	8.40772	8.64846	8.83197	8.76076	8.63964	8.85152	8.88747	8.69117	8.81114	8.72783	8.61678	8.67156	8.57207	8.5631	8.86462	8.46029	8.82001	8.79602	8.60292	8.66139	8.90754	8.76733	8.97335	8.47477	8.28059	8.65822	8.19852	8.79403
ILMN_1658425	4.58679	4.28879	4.02452	4.49266	4.21505	4.4238	4.27896	5.02596	4.16414	4.57784	4.98826	4.92423	4.2576	4.64757	4.18617	4.58231	4.21817	4.81387	4.44355	4.45681	4.37332	4.36403	4.54094	4.56648	4.69032	4.38038	4.37083	4.33014	4.53334	4.64879	4.48856	4.55258	4.34749	4.52207	4.65858	4.36034	4.31457	4.45415	4.78052	4.33543	4.62311	4.5706	4.2803	4.78571	4.56064	4.67305	4.15043	4.52104	4.42785
ILMN_1658437	7.28436	7.10286	7.46262	7.29261	7.31865	7.60482	7.50664	7.38784	7.4429	6.90885	7.47126	7.20241	6.97458	7.23716	7.63518	7.50277	7.3986	7.71724	7.26342	7.11022	7.07254	7.42477	7.47808	7.59442	7.43248	7.19771	7.62055	7.45256	7.18121	7.72184	7.1807	7.42415	7.48429	6.99355	7.22194	7.34589	7.26114	7.19837	7.77907	7.43518	7.30252	7.67987	7.47378	7.15846	6.7972	7.11696	7.28968	7.30044	7.19978
ILMN_1658439	5.46928	5.26487	5.4631	5.13998	5.54155	5.52495	5.11397	5.28006	5.48194	5.35505	5.17354	5.57286	5.94254	5.27471	5.51888	5.49404	5.37185	5.3989	5.3481	5.1166	5.22653	5.52229	5.12103	5.69701	5.2173	5.2007	5.49636	5.49389	5.40381	5.29602	5.41852	5.42213	5.33024	5.56258	5.37782	5.44633	5.13414	5.00003	5.11106	5.59839	5.53856	5.48916	5.22017	5.61116	5.45314	5.11998	5.8536	5.37306	5.73178
ILMN_1658460	7.2011	7.44587	7.22332	7.2056	7.39119	7.33889	7.07676	6.94225	7.19118	7.04238	7.29229	6.90914	7.27932	7.32183	7.09441	7.3027	7.39254	7.0615	7.15556	7.3556	7.17011	7.24225	6.90085	7.41329	7.36826	7.06691	7.05828	7.39479	6.928	7.1731	7.17808	7.32261	7.12123	7.06119	7.40901	7.09527	6.94975	7.07583	7.5869	7.03232	7.09097	7.4408	7.52919	6.95673	6.60625	7.18231	7.44718	7.22365	7.41314
ILMN_1658464	9.48557	9.855	9.49375	9.64987	9.50204	9.9839	9.79637	9.65203	9.31523	9.32034	9.68728	9.45227	9.51339	9.74487	9.56711	9.558	9.40972	9.46826	9.42134	9.60514	9.68846	9.50457	9.46316	9.52029	9.71134	9.51295	9.92069	9.40051	9.36827	9.95211	9.53567	9.56737	9.33235	9.28986	9.79441	9.15744	9.55925	9.59323	9.88573	9.74326	9.78612	9.62445	9.63866	9.24193	9.17248	9.66502	9.49524	9.33553	9.34868
ILMN_1658469	4.40246	5.13021	4.69576	4.86847	4.46799	4.94525	4.63388	4.54984	4.73276	4.56388	4.49459	4.19057	4.86268	4.5179	4.71719	4.51713	4.83241	4.51047	4.81249	4.62649	4.69439	4.54624	3.9789	4.40271	4.6424	4.38712	4.58628	4.67621	4.52227	4.97975	4.63686	4.61435	4.8364	4.05602	4.87148	4.87883	4.73406	5.07259	4.50975	4.86417	4.63529	4.72197	4.58399	4.53735	4.34937	4.35731	4.5601	4.2406	4.50805
ILMN_1658472	6.91867	6.77721	6.91439	6.9108	6.63883	6.52395	6.81607	6.83456	7.01703	7.05264	7.23269	7.07567	6.9726	6.71929	6.70418	7.2833	6.64715	6.88592	6.6965	6.87533	6.74119	6.54007	7.03203	7.1318	6.86225	6.65504	6.92933	7.08598	6.9795	6.88432	6.25921	6.92323	7.00508	7.07129	6.90936	6.96661	6.81444	7.17538	6.84098	7.00554	6.84701	7.05053	6.75811	6.88231	7.13556	6.80413	6.74059	6.83541	6.75719
ILMN_1658486	7.22735	7.54011	7.59152	6.94497	7.18719	7.53028	7.39522	7.54904	7.47445	7.40558	7.59774	6.8054	7.67225	7.08857	7.23117	7.24832	7.33592	7.25677	7.21098	7.60332	7.43635	7.18559	7.11617	7.79874	7.58623	7.12054	7.71859	7.29051	7.27127	7.18083	7.60691	7.55408	7.63127	6.86838	7.60274	7.11948	7.26784	7.56965	7.32136	7.3665	7.46697	7.25925	7.45989	7.3141	7.11254	7.13536	7.47836	7.23159	7.09387
ILMN_1658494	7.46016	8.69449	7.56996	6.84304	7.99243	7.6262	7.05763	7.84127	7.53406	6.7776	8.19492	7.40187	7.86989	8.00119	7.18279	7.31662	7.24963	6.44902	7.56065	7.12419	7.81967	7.79805	7.74044	7.21135	7.92748	7.42843	8.13149	7.57266	7.62143	8.15246	7.03582	7.58421	6.93692	5.99254	8.27814	6.79129	7.74857	7.6281	7.03749	7.89615	8.07427	7.47203	8.00468	7.19614	7.4185	6.94025	7.86846	7.01646	7.12144
ILMN_1658504	4.35084	3.75158	4.0335	4.31938	4.6707	5.02455	4.43776	4.36003	4.42789	4.51586	4.4641	4.76336	4.61999	4.23106	4.24201	4.4465	4.38254	4.50565	4.27731	4.55313	4.44855	3.8424	4.52653	4.29537	4.207	4.34074	4.76133	4.34488	4.06113	4.69438	3.86406	4.18558	4.29757	4.4065	4.54094	4.47685	4.38564	4.97557	4.45764	4.29884	4.59968	4.04909	4.32136	4.77814	4.11474	4.40926	4.51997	4.30369	4.35334
ILMN_1658526	4.78887	4.83034	4.87121	4.35468	5.01821	4.60399	4.74219	4.57775	4.56942	4.63027	4.86763	5.14324	4.27354	4.72887	4.72948	4.95678	4.79395	4.86906	4.54219	4.93511	4.75758	4.63798	4.64883	4.91865	4.76232	4.67632	5.09807	4.76831	4.45634	4.71325	4.71996	4.73582	4.73433	4.49119	4.86349	4.93052	5.11581	5.01294	4.77487	4.63647	4.70383	4.62044	4.40467	4.92448	4.78885	4.71844	4.51373	4.62556	4.6057
ILMN_1658531	6.09284	6.33194	5.6197	5.42654	6.07823	6.43058	6.49184	5.70543	5.60049	5.72963	6.42131	5.24976	6.10343	5.643	5.4116	5.82507	5.72929	5.55989	6.07935	6.07404	6.09985	6.15636	5.54628	6.47487	6.06125	5.76432	6.00217	5.83307	5.52683	6.06154	6.14691	5.51631	5.4912	5.56875	6.52135	5.98536	5.84	6.07316	5.7988	5.82474	5.8899	5.92098	6.25095	5.5962	5.56128	5.90914	6.10901	5.92199	5.54185
ILMN_1658579	4.28627	3.64291	4.21658	3.52636	3.90409	3.5682	3.99192	3.68718	4.06076	4.00686	3.80521	4.03491	4.24268	3.82949	3.88544	3.86513	4.02025	3.98339	4.02365	3.61954	3.82009	4.23827	3.79303	3.49593	3.86921	3.60299	3.95025	3.92089	3.81003	3.70077	4.26309	3.89972	4.23369	3.7744	3.97837	4.14884	3.94124	4.14874	3.65265	3.82643	4.01688	3.94352	4.18991	3.72171	3.78152	3.58229	4.10075	3.74467	3.60393
ILMN_1658624	5.07383	4.8639	4.96956	5.1599	4.71861	4.94122	4.98652	4.83457	5.27766	4.95904	4.81723	5.02692	4.95163	4.9049	4.92697	5.20102	5.23392	4.79529	4.7686	4.73838	4.7855	4.94446	4.67958	4.97075	4.89208	4.44836	5.1323	4.84645	5.12812	4.88268	4.72601	4.72661	5.26512	4.9441	5.07205	4.9187	4.88268	5.17508	4.93488	5.01179	5.02662	4.95748	4.97655	5.00086	4.99097	4.96075	4.92518	4.65106	4.97215
ILMN_1658639	6.12266	5.9747	6.07895	6.15369	6.44481	5.82015	6.24514	6.2723	5.69372	6.19739	6.00598	5.93107	6.28155	6.25141	5.79287	6.03478	6.29037	6.23929	5.83077	6.11812	6.42464	6.04446	5.92342	5.84119	6.38881	6.24491	6.12127	5.83365	5.97422	6.21325	6.02606	5.93026	5.68389	6.371	6.09242	6.00965	6.24152	5.9989	6.08396	6.12142	5.8599	6.21532	6.12865	5.93375	6.13648	6.16036	5.90799	6.45393	6.26179
ILMN_1658678	6.29272	7.00399	6.63001	6.11053	6.76887	6.84545	6.74512	6.62912	6.61075	6.56205	6.82128	6.55458	6.57777	6.79345	6.55227	6.57434	6.42692	6.75289	6.56885	6.87589	6.48121	6.50921	6.51425	6.82059	6.60656	6.491	6.81058	6.34211	6.68885	6.70077	6.86239	6.76511	6.18754	6.35224	6.67362	6.50179	6.60508	6.53684	6.81708	6.52235	6.85259	6.88918	6.57621	6.51859	6.25023	6.47038	6.91691	6.63644	6.65986
ILMN_1658684	3.8959	3.91724	3.65047	3.80639	3.64684	3.83351	3.82332	3.84875	3.76264	3.72992	3.93719	4.11665	4.02574	3.55554	3.64776	3.64166	3.95882	3.97612	3.88226	3.95754	3.99399	3.64206	3.52841	3.62952	3.72894	3.6172	3.98028	3.62118	3.75799	3.92035	4.06101	3.8435	3.48264	3.97437	3.76421	3.74034	3.67909	4.0571	3.72763	4.10896	3.81377	3.98737	3.93488	3.89944	3.67448	3.61825	3.71378	3.92136	3.70553
ILMN_1658702	3.5663	3.45954	4.6725	4.08111	4.44339	4.04103	3.82344	4.36375	4.44256	3.16636	3.83437	3.59421	4.09225	4.02553	3.94453	4.27407	3.21346	4.41362	3.73714	3.95536	3.93687	4.52047	3.24288	4.26618	4.07057	4.16133	3.57087	4.88937	3.82583	3.23155	4.07121	3.55054	4.82324	3.41864	4.23632	4.26561	4.29312	4.10599	3.83224	3.99394	3.98549	3.31988	3.34407	4.45159	4.32705	3.88913	4.06781	3.92252	4.28171
ILMN_1658706	8.57062	7.88375	7.7011	8.40099	8.43881	7.98129	7.20079	8.35713	8.65649	8.84497	7.54107	7.90071	8.02723	8.59245	8.36005	8.00865	8.55085	7.64506	8.69199	7.86125	8.33846	8.13295	7.82228	7.20047	8.05046	8.77468	7.40164	8.3185	8.07717	8.10653	8.45683	7.65518	8.76128	8.60844	7.2982	9.08504	8.20235	8.03912	6.72774	8.38432	7.74941	8.10457	8.50473	8.31409	9.0526	8.22527	8.29881	8.60796	8.8179
ILMN_1658717	4.28174	4.167	4.38482	4.22552	4.38042	4.49392	4.31616	4.60227	4.52769	4.04882	4.31385	4.2439	4.74759	4.3565	4.30416	4.2256	4.12816	4.59703	4.15414	4.22842	3.97953	3.67215	4.56019	4.26396	4.50036	4.22678	4.19065	4.22503	4.31773	4.55566	4.0574	4.21296	4.31318	4.24005	4.10791	4.32243	4.21819	4.71383	4.03426	4.38085	4.37314	4.04474	4.35459	4.39556	4.44737	4.32499	4.49738	4.31755	4.11346
ILMN_1658728	5.37818	5.39051	5.0197	5.18503	5.08019	5.04976	5.0159	5.05627	5.28065	4.86374	5.63725	4.87289	5.10969	5.59568	5.39531	5.27504	5.1201	4.78466	4.78591	5.34345	5.53705	5.06947	5.26338	5.01077	5.28314	5.33734	5.08395	5.1368	5.30963	5.40643	5.03021	5.00427	5.11369	4.62219	5.35344	5.2362	4.99067	5.34554	5.44566	4.96896	5.23955	4.92636	5.20678	5.18129	4.6968	5.3922	5.13179	4.82562	5.31618
ILMN_1658743	5.9481	5.44933	6.23558	5.48308	6.10364	5.83985	5.35498	6.15124	6.04935	5.74172	5.07765	5.62591	5.81268	5.82316	6.08445	5.52808	5.93159	6.02113	6.01868	5.41967	5.9225	6.11567	5.50371	5.52221	5.853	6.09153	5.5862	5.86401	5.75362	5.42391	5.88268	5.79732	6.07716	6.13832	5.51842	6.12421	5.86315	5.42474	5.57914	5.56119	5.40791	5.81913	5.86805	5.95004	6.09252	5.63155	6.05035	5.9332	5.97267
ILMN_1658759	6.28484	6.37496	6.40563	6.28872	6.23555	6.70443	6.27836	6.37853	6.27225	6.37881	6.67551	6.47916	6.48066	6.68762	6.29524	6.43985	6.25148	6.25407	6.51464	6.49855	6.38662	6.17712	6.17603	6.27495	6.70105	6.20942	6.5471	6.33889	6.44567	6.32009	6.26871	6.29572	6.17375	6.15991	6.29932	6.0653	6.31442	6.38324	6.57197	6.57125	6.43077	6.81549	6.19113	6.20257	6.01536	6.36325	6.53526	6.46079	6.50077
ILMN_1658800	7.56947	6.98048	7.34077	7.78243	7.07479	6.97541	7.13715	6.78275	6.89598	7.60342	7.3546	6.88747	7.46685	7.50646	7.31924	7.04728	7.42117	7.18641	7.40555	7.32673	7.36262	7.53866	6.75407	6.83901	7.11769	7.29521	7.13704	7.24018	7.10881	7.31659	7.20334	7.19957	7.36639	7.39225	7.08426	7.0399	7.1252	7.08397	7.17863	7.0399	7.2163	6.91393	7.36642	6.88495	7.62461	7.60222	6.87671	7.46669	7.51318
ILMN_1658802	9.79783	10.3601	10.0748	9.68891	9.63318	9.8865	10.1223	9.83283	9.8755	9.80194	10.035	9.68083	9.98701	9.84936	9.86322	9.97567	9.81659	9.90525	9.78412	9.7319	9.86224	9.88174	9.68667	10.1287	10.0163	9.5253	10.0779	10.0185	9.89197	10.1392	9.81444	10.3666	9.71721	9.2216	9.87822	9.707	10.0216	9.86135	10.1083	9.9547	10.1334	9.98719	9.89494	9.75724	9.54639	9.45582	10.0813	9.88224	9.70871
ILMN_1658830	5.04739	4.47019	5.26922	5.26913	5.2292	4.89861	4.73184	4.92615	4.82328	5.24457	5.36366	4.66831	4.79521	4.69475	4.90429	5.17787	5.24338	5.12164	4.92682	4.90092	4.9276	5.03739	4.97533	4.95348	4.89719	5.02853	4.82035	5.17713	4.96869	4.96394	4.80747	5.37183	5.41823	4.98997	4.83633	4.92588	4.96642	5.19655	5.01717	5.13678	4.55818	4.7062	5.22513	4.82945	5.16926	5.22259	4.96534	5.14442	4.88405
ILMN_1658834	6.17301	5.62916	6.1304	5.78209	5.4373	5.61037	5.23901	6.00524	5.94244	6.24102	6.34592	6.05192	5.75204	5.89967	6.11874	6.11804	5.91524	5.86222	5.87035	5.87286	5.72269	6.0424	6.26212	5.64608	5.80604	5.94328	5.71708	6.06532	5.91331	5.68123	5.76095	5.9284	6.12921	6.12849	5.70616	6.31985	5.965	5.64158	5.27785	5.74795	5.88947	5.94368	6.31074	6.18003	6.17708	5.48328	6.19558	5.87598	5.89698
ILMN_1658847	5.01484	5.00817	4.68618	4.32748	4.87108	4.70135	4.77066	4.77021	4.79806	4.60309	5.44516	4.52824	4.90168	5.05233	5.04262	5.1577	4.52669	4.584	4.65965	4.99348	5.02833	4.80857	4.80014	4.64782	4.77088	4.97672	4.96113	4.78411	4.9226	5.04638	5.0066	4.39694	4.47868	4.73486	4.76649	4.60404	4.84098	4.88036	5.01466	4.87612	4.72189	4.54274	4.73188	4.71167	4.91378	4.55668	4.99534	4.63318	4.3997
ILMN_1658883	7.22625	7.44067	7.22717	7.4866	7.07167	6.94529	7.25133	7.39028	7.52117	7.54931	7.42406	7.42801	7.59979	7.18325	7.4124	7.60061	7.78933	7.39691	7.27684	5.64779	7.38937	7.62866	7.60667	7.38139	7.55592	7.10031	7.47647	7.34436	7.43604	7.49683	7.2358	7.27028	7.39815	7.3561	7.02182	7.29463	7.49041	7.5817	7.19503	7.71115	7.29324	7.00414	7.18416	7.19815	7.46124	7.086	7.72087	7.45746	7.44229
ILMN_1658884	5.1248	5.29645	5.27371	5.52002	5.12419	5.22464	5.1611	5.49417	5.23415	5.09869	5.63443	5.21312	5.06163	5.12636	5.40457	5.4763	5.55135	5.32865	5.45772	5.14862	5.09207	5.33444	5.24604	5.09937	5.29531	5.22678	5.0699	5.43376	5.14568	5.06105	5.17722	5.22715	5.337	5.51761	5.29622	5.34896	5.34484	5.34231	4.90451	5.1918	4.79488	5.55758	5.50925	5.21952	5.52831	5.61609	5.06434	5.14588	5.55282
ILMN_1658885	7.22654	7.09386	7.2361	7.04903	7.1449	6.97756	7.13268	7.01014	7.52373	7.0072	7.4321	7.31816	7.37009	6.83525	6.96433	7.18893	7.22324	7.22367	7.05331	7.48875	7.01697	6.98265	7.03247	7.50309	7.16692	7.18392	7.43254	7.19047	7.0083	7.28328	7.18086	6.99961	7.07994	7.23634	7.10347	7.03509	7.64053	7.40142	7.47612	7.12119	7.03967	6.88755	7.07006	7.12794	7.07528	7.00399	7.20889	7.34065	7.33362
ILMN_1658902	4.7696	4.35788	4.82626	4.20767	4.79109	4.75354	4.83161	4.70569	4.56893	4.72529	5.06271	4.59926	4.62962	4.15503	4.8805	4.69993	4.97809	4.4014	4.87976	4.77224	4.85171	4.67181	4.6126	4.77502	4.53402	4.83044	4.40325	4.73515	5.2609	4.91528	4.67808	4.52575	4.56946	4.47016	4.70039	4.50285	4.64516	4.73209	4.5447	4.86075	4.46005	4.69505	4.69015	4.74951	4.59894	4.66136	5.01458	4.39323	4.62598
ILMN_1658911	7.9758	8.12994	8.13392	7.80974	8.02976	8.41388	7.61676	8.01901	7.95664	8.33142	7.77521	7.77331	7.90737	8.23185	8.04642	7.81537	8.08605	7.99409	8.29618	7.76246	7.71633	7.98298	7.7701	7.89987	8.10214	7.87817	7.944	8.05189	7.79012	7.73529	8.08289	7.93407	8.13796	8.08785	7.95471	8.19641	8.24907	7.72479	7.82474	8.14607	7.80023	8.27322	8.12674	8.17494	7.70188	7.86069	7.99612	7.9977	7.97892
ILMN_1658928	6.07685	5.65224	6.16884	6.53358	5.88524	5.75093	5.6897	6.14919	5.92324	6.20435	5.52359	6.03011	5.68149	6.05484	5.91569	6.40125	6.52775	5.81632	5.96397	6.01833	6.01376	5.98575	6.11358	5.51671	5.9863	6.37689	5.57268	5.94866	6.00982	5.84411	5.90028	5.68536	6.28844	6.49546	5.79731	6.66147	5.76744	5.91806	5.8794	5.98553	5.62736	5.99983	5.92786	5.88717	6.34832	6.27517	6.20724	6.21712	5.99569
ILMN_1658950	6.46018	6.3473	6.18528	6.79257	6.38236	6.28232	6.59812	6.7923	6.24741	6.59195	6.20996	6.40763	6.458	6.49598	6.45422	6.35997	6.34687	6.26249	6.42894	6.58518	6.30167	6.41275	6.38066	6.26751	6.33352	6.37359	6.35874	6.45163	6.40481	6.65809	6.43866	6.38723	6.27451	6.46532	6.32129	6.35393	6.68557	6.67281	6.20031	6.59527	6.29576	6.19932	6.39203	6.29313	6.65804	6.60952	6.2732	6.42593	6.22441
ILMN_1658957	4.63037	4.36052	4.71023	4.60499	4.57105	4.83402	4.38533	4.76077	4.80024	4.50316	4.92564	4.98803	4.27181	5.17525	4.76687	4.79048	4.45185	4.78255	4.57528	4.44878	4.60588	4.8268	4.90243	4.62923	4.55229	4.71641	4.1434	5.36464	4.73424	4.69372	4.57945	5.01087	4.98096	4.30227	4.7467	5.01384	4.5707	4.44222	4.85212	4.89431	4.25267	4.45162	4.67138	4.84258	4.90216	4.6201	4.91885	4.51013	4.05914
ILMN_1658962	5.72446	5.3419	5.94875	5.78898	5.55519	5.46381	5.0204	5.71597	5.62849	5.85582	5.22221	5.593	5.69233	5.33923	5.7026	5.6378	5.44704	5.88303	5.79401	5.45626	5.76239	5.83348	5.7904	5.4377	5.68201	5.54317	5.3823	5.58294	5.86755	5.47076	5.43636	5.42026	6.09313	5.98599	5.43194	6.08025	5.5849	5.4148	5.31829	5.41624	5.36094	5.92837	5.85017	5.74644	5.76558	5.35335	5.73894	5.69142	5.58215
ILMN_1658992	9.17764	9.22572	9.52936	8.91926	9.28571	9.24711	8.80225	9.11135	9.18065	9.05485	9.24837	9.17809	9.21776	9.37235	9.11002	9.17377	9.53992	8.94924	9.47254	9.07759	9.14174	9.39293	8.91096	8.88822	9.10214	8.9566	9.25848	9.33127	9.2027	9.34071	9.26869	9.02047	9.00402	9.26922	9.18957	9.29016	9.18346	8.99328	9.04349	8.96681	9.11471	9.30542	9.32623	9.09901	9.48399	8.81465	9.30409	9.39117	8.72265
ILMN_1658995	6.56519	6.51152	6.82437	6.50268	6.96212	6.922	6.69425	6.6898	6.73507	6.2092	6.35689	6.79248	6.70824	6.58817	6.45884	6.52443	6.82994	6.93636	7.07124	6.66521	6.87928	6.251	6.69697	6.42043	6.31352	6.73313	6.92399	6.54805	6.25398	6.64299	6.59406	6.43317	6.90022	7.12662	6.70949	6.82576	6.13293	6.22736	6.77562	6.40498	6.48873	7.27843	6.91602	7.08317	6.41626	6.56645	6.88291	6.91589	6.7385
ILMN_1659017	5.5614	5.48023	5.73271	5.50835	5.4162	5.98467	5.87738	5.50668	5.73909	5.27814	5.9486	5.89242	5.13938	5.47332	5.46124	5.41116	5.64409	5.86949	5.84725	5.37947	5.33246	5.47138	6.00487	5.75756	5.40243	5.82669	5.57148	5.50358	5.14096	5.57211	5.83572	6.10306	5.57191	5.56416	5.26683	5.96334	5.71335	5.40831	5.94732	5.81972	5.81422	5.57632	5.5276	5.82349	5.29411	5.61787	5.61662	6.04131	5.69709
ILMN_1659027	6.27539	6.64035	6.14012	5.91872	6.14917	6.14353	6.28644	6.50222	5.92637	6.19859	6.57894	6.14727	6.42065	6.50659	6.17898	6.20984	6.05751	6.07329	5.76924	6.3362	6.23252	6.70068	6.37095	5.69174	6.64127	6.1399	6.24957	6.25165	6.19299	6.5178	6.24445	5.89054	5.99107	6.05422	6.20191	6.09006	6.35262	6.46598	6.60538	6.46573	6.29844	6.18232	6.18689	5.52234	6.06106	6.17482	6.28925	6.27709	5.73959
ILMN_1659029	6.73199	6.40657	7.1573	6.75918	6.84561	7.31729	7.21943	6.84318	6.89288	7.1237	6.7331	6.70829	6.49166	7.18533	6.86604	6.97812	6.99	7.05865	6.97241	7.1558	6.91437	6.75934	6.36251	7.80221	6.75652	7.10203	7.52742	6.66898	6.50954	6.38908	7.18621	7.37495	7.08104	7.06594	6.6872	6.95709	6.72071	6.26879	7.35812	6.82242	6.90901	7.30115	6.95177	6.73766	6.66265	6.67974	7.08814	7.43407	6.90613
ILMN_1659047	8.80908	8.18086	9.09275	8.5581	8.25504	8.29338	8.00869	9.14523	8.84834	8.88443	8.65508	8.55195	9.59585	8.5641	9.3335	8.57595	8.48817	8.72275	8.64788	8.92613	8.32742	9.20841	8.24018	8.3681	8.36029	9.13082	8.57811	9.12834	8.99554	8.02371	9.02725	8.01367	9.65591	9.18337	7.91052	9.60079	9.03565	8.94915	7.75505	8.55897	8.59898	8.45145	8.4926	9.09164	9.1951	8.32411	8.39107	8.81198	9.07369
ILMN_1659054	6.13917	6.0737	6.27245	6.13558	6.15448	6.17042	6.42137	6.13857	6.15549	6.40691	6.42724	6.57265	6.29446	6.72897	6.50091	5.91804	6.612	6.44782	6.13627	5.92535	6.20168	6.0838	6.61003	5.98052	6.35945	6.11388	6.42998	6.43144	6.24119	6.01918	6.39231	6.46307	6.17781	6.45113	5.98299	6.51247	6.36211	6.12265	6.16743	6.37985	5.94884	6.54742	6.37042	6.39826	6.18015	6.1783	6.07637	6.31385	6.5316
ILMN_1659058	6.07352	5.3427	5.71307	6.22605	5.6953	5.54318	5.67679	5.50077	5.52156	5.97661	5.83831	5.81618	5.77409	5.6241	5.57385	5.52625	5.6917	5.80238	5.83596	5.79645	5.72571	5.58921	5.99168	5.53448	5.64562	6.07601	5.68809	5.53301	5.62496	5.52676	5.72856	5.43671	5.91902	6.2848	5.5792	5.64176	5.65811	5.86911	5.44147	5.91179	5.54583	5.71904	5.61587	5.77493	5.98537	6.1682	5.50231	5.96848	5.52059
ILMN_1659075	5.98643	6.18922	6.29452	5.79391	6.04959	6.60545	6.2405	6.35897	6.49328	5.80532	6.23771	6.59305	5.93652	6.26594	5.8949	6.74242	5.74677	6.62174	5.85741	6.75444	6.23499	5.307	6.00419	6.59586	6.15729	6.28048	6.38472	5.85212	6.18518	6.13752	6.18524	6.59215	5.73682	5.48446	6.45476	5.9684	5.79067	6.37798	6.4866	6.30115	5.94126	6.74084	6.37013	6.27087	5.82489	6.33129	6.09048	6.17359	6.2433
ILMN_1659077	4.8659	5.47467	4.7689	4.46622	5.04628	4.85779	5.15274	5.33405	4.60486	4.71864	5.01763	4.76621	5.20815	5.46608	4.59539	4.35692	4.8246	4.65929	4.85963	4.50002	5.2019	5.50193	4.66239	4.74522	5.61275	4.80782	5.4005	4.54311	5.00899	5.06074	4.61282	4.90251	4.73243	4.17572	5.20183	4.53264	5.04728	5.11426	4.5994	5.57645	5.17401	4.83893	4.79627	4.73284	4.76117	4.35206	4.83394	4.95219	4.66818
ILMN_1659082	5.25161	5.51836	5.28544	4.82395	4.5728	5.35596	5.10696	5.04216	5.30502	4.75801	4.91536	5.32699	4.87571	4.97059	5.16432	5.04662	5.20352	5.30044	5.55573	5.2092	4.97882	5.41951	5.04622	5.10593	5.15528	5.12311	5.27363	5.12116	5.25523	5.14205	5.29844	5.05007	4.95183	4.94285	5.07154	4.955	5.25506	4.98762	5.01026	4.9588	5.50507	5.48463	5.15055	5.00747	5.26692	4.88492	4.92239	5.10189	5.74171
ILMN_1659095	11.6817	12.348	11.9019	11.5001	11.9606	12.3167	11.9499	12.0247	11.8282	11.6722	12.2472	12.087	12.0752	11.9912	11.6854	11.9708	11.6255	11.8369	11.9352	12.1027	12.0334	11.9282	11.8399	11.9834	12.1451	11.9933	12.163	11.8918	11.837	12.0509	11.9685	11.913	11.756	11.5558	12.0944	11.7572	11.9799	11.9808	12.0018	12.1565	12.1921	12.0623	12.0377	11.8141	11.4637	11.726	12.1425	11.9676	11.5827
ILMN_1659099	5.02743	4.37096	4.79619	4.82774	4.5851	4.90446	4.85974	4.99468	4.56412	5.17301	4.75717	4.83353	4.94073	4.86475	4.31836	4.87057	4.82209	4.75727	4.42165	4.62129	4.88032	4.6725	5.35679	4.86886	4.56489	4.70959	4.67954	4.60488	4.83276	4.57026	4.586	4.8832	4.88116	5.03684	5.07807	4.72076	4.85849	5.02676	4.3863	4.91768	4.59588	4.45434	4.58792	4.61795	5.18178	5.475	4.84391	4.94864	4.72738
ILMN_1659110	5.42247	4.8563	4.75692	5.34925	4.99238	5.05215	5.07932	5.22278	5.25563	5.39328	4.9679	5.34803	4.91782	5.08028	5.23295	4.88828	5.23621	5.22986	5.50536	4.98038	5.31393	5.50515	5.20502	5.15165	5.10112	5.33727	5.12448	5.17734	4.95203	4.97852	5.58815	5.01356	5.32575	5.33013	5.00373	5.14006	5.18744	5.02078	4.76232	5.22677	4.80693	5.23881	5.2514	4.8855	5.32932	5.57319	5.12479	5.40465	5.36094
ILMN_1659156	4.59331	4.79431	4.40928	4.56949	4.45373	4.26274	4.23368	4.14542	4.2298	4.49511	4.24588	4.33162	4.17525	4.4891	4.47474	4.45837	4.64794	4.2366	4.57073	4.49966	4.81187	4.29599	4.13294	4.36494	4.45167	4.4179	4.38263	4.79534	4.54501	4.22063	4.39136	4.46834	4.45464	4.33691	4.34491	4.40826	4.37499	4.42829	4.63097	4.09778	4.31525	4.34427	4.36346	4.27458	4.49645	4.47582	4.36901	4.55721	4.0809
ILMN_1659158	5.66272	7.51875	6.908	6.8882	7.3455	6.84226	7.38263	6.97173	6.48228	6.82507	7.66898	7.31455	6.9866	7.20123	7.307	7.36776	6.29126	6.05371	6.46108	6.78236	6.82251	7.41824	6.91143	6.44737	7.36771	6.46709	6.7766	7.00251	7.15212	7.4381	6.94431	7.29376	6.5049	6.12321	6.99674	6.51159	7.16148	7.32133	7.52233	7.23092	7.19919	7.15962	6.40967	6.34978	6.58744	7.14232	6.50757	6.3843	6.2466
ILMN_1659189	6.33851	6.3136	6.26317	6.67397	6.12211	6.32705	5.77459	6.2131	6.24182	6.46876	6.06142	6.25495	6.2921	6.72491	6.15388	6.54876	6.6671	6.37327	6.06023	6.32949	6.2999	6.4874	6.12739	6.1548	6.28447	6.46171	5.71444	6.80658	6.5712	6.06398	6.50541	5.87404	6.81165	6.40214	6.22636	6.43753	6.27395	6.00961	6.08392	6.29368	6.24853	6.03559	6.40761	6.14378	6.5454	6.53226	6.31537	6.59451	6.43365
ILMN_1659206	8.60555	7.83467	7.77724	8.5511	7.74053	8.19066	7.67976	8.29392	8.2799	8.66629	8.46062	8.2996	8.01663	7.82182	8.19835	8.39628	8.7058	8.43736	7.91944	8.14776	8.09688	8.32494	8.08176	8.37704	8.2334	8.04321	8.10737	8.36515	8.01718	8.20947	8.51671	8.09888	8.31827	8.33925	7.91028	8.15715	8.09686	8.54958	7.96288	8.40663	7.86671	8.20001	8.21177	8.27442	8.41983	7.93404	8.39353	8.42789	8.17055
ILMN_1659227	4.80208	4.74791	4.9157	4.19079	4.50662	4.62791	4.08294	4.40622	5.35713	4.02686	5.04152	4.68246	4.47644	4.32674	4.8033	4.57666	4.54728	5.16046	4.60009	5.25396	4.08134	4.01348	3.79401	5.22673	5.00839	4.77694	5.10627	4.57592	4.84533	4.33955	4.15056	4.81017	4.51417	4.00673	4.71276	4.57037	4.45986	4.53869	4.88209	4.8389	4.18867	4.36797	4.83227	4.916	4.34518	4.50687	5.01189	4.10358	4.89401
ILMN_1659240	9.50172	9.2741	9.16902	9.21954	9.11911	9.19599	9.3482	9.32105	9.32111	9.4447	9.39158	9.16317	9.1688	9.22458	9.30932	9.25999	9.62626	9.27191	9.20368	9.20161	9.36664	9.26887	8.99552	9.4448	9.27673	9.06244	9.31921	9.33784	9.28986	9.24584	9.42942	9.29964	9.34413	9.24312	9.15205	9.11543	9.21282	9.11063	9.40263	9.43248	9.33568	9.31641	9.50391	9.40802	9.18024	9.1317	9.04523	9.38874	9.37395
ILMN_1659255	6.54654	6.06607	5.78392	6.52691	6.35451	6.18153	6.0667	6.43194	6.02675	6.2428	5.86783	6.06086	6.11324	6.0714	5.94165	5.85977	6.94539	6.55803	6.61126	6.42311	6.0172	6.45587	6.30354	5.7825	6.09847	6.35887	5.8524	6.03566	6.18353	5.9304	6.51014	5.93724	6.54291	6.87355	6.14417	6.41283	5.9655	6.1434	5.85763	6.07107	5.6881	6.28064	6.28925	6.53746	6.65714	6.45169	6.05432	6.73712	6.34722
ILMN_1659257	4.67775	4.00638	4.4831	4.83969	4.71967	4.58301	5.07973	4.53367	4.11988	4.73049	4.40564	4.73512	4.91611	4.91354	4.30255	5.01964	4.7466	4.62163	4.73201	4.63403	4.38124	4.44904	4.39869	4.90626	4.68662	4.4509	4.74782	4.63111	4.54719	4.47206	4.64261	4.60931	5.15689	5.0027	4.54935	4.34238	4.44311	5.04504	4.64855	4.29753	4.44143	4.3746	4.48542	4.03364	4.74683	5.32475	4.46819	5.21018	4.92189
ILMN_1659273	4.96452	5.14734	5.20384	4.24639	4.41751	4.9477	4.12607	4.39383	4.72609	4.55469	4.75769	4.41848	4.64995	4.64624	4.64623	4.64704	4.98835	4.46623	4.5972	4.70294	4.43605	4.59491	4.289	4.51555	4.29074	4.37828	4.99048	4.57122	4.48364	4.85755	4.47674	5.01791	4.64586	4.44264	4.71439	4.7851	4.47166	4.69061	4.9988	4.96025	4.62055	4.55675	4.59075	4.62438	4.37835	4.62274	4.69458	4.54138	5.01751
ILMN_1659285	5.89494	6.45001	5.78394	5.72854	6.15638	6.34292	6.07892	5.96346	5.53723	5.87882	5.91054	5.4072	6.05281	6.04817	6.15309	5.53968	5.67403	5.52458	5.95197	6.14023	6.10396	6.10893	5.69699	6.12618	6.26389	5.74567	6.26553	5.73724	5.92437	5.85499	6.3084	5.65732	5.72222	5.77747	5.97978	5.79028	6.01735	5.6417	6.10488	6.29592	5.90262	6.29572	5.93625	5.3181	5.34009	5.96425	6.14169	5.78879	5.73921
ILMN_1659339	4.94752	5.27034	5.12994	4.77074	5.25264	5.35984	5.43909	5.47332	4.83662	5.07622	5.28664	4.91919	5.29862	5.12442	5.3435	4.99834	5.2159	4.92491	4.77032	5.28572	5.01965	5.36557	5.36874	5.19126	5.13875	5.00313	5.45272	5.05126	5.35006	5.31337	5.16647	5.05706	5.18213	4.97137	5.11353	5.11619	5.01569	4.97956	5.26003	5.2578	5.46134	5.37081	4.94816	5.28607	5.06184	4.85029	5.21712	4.99754	5.23332
ILMN_1659343	8.38674	8.92619	8.49134	8.20047	8.49909	8.35888	8.8935	8.56708	8.67097	8.68082	9.02048	8.64403	8.70424	8.50379	8.92815	9.01243	8.23569	8.58231	8.02572	8.34985	8.55127	8.5442	8.65259	9.03233	8.77437	8.38921	8.88178	8.92987	8.51567	8.83961	8.3632	8.85005	8.24114	7.95041	8.861	8.68481	8.76088	8.81885	8.65161	8.62167	9.06028	8.82891	8.37736	8.3269	8.33376	8.10824	8.76952	7.96241	8.47861
ILMN_1659364	6.22241	6.35207	6.08077	6.1809	6.12633	6.2357	6.24132	6.14205	5.84945	6.01609	6.31997	5.89596	6.22463	6.33848	6.04663	6.26947	6.06669	6.03058	6.2678	6.24827	6.08423	5.96153	6.0815	6.21669	6.10101	6.06232	6.22113	6.13673	6.41233	6.21484	6.11621	5.85366	5.91209	6.14811	6.26817	6.13405	6.14336	6.0579	6.44769	6.33051	6.22342	6.18204	6.19108	6.1104	6.22302	5.40247	6.2727	6.17366	6.17431
ILMN_1659365	5.85536	5.41449	5.20269	5.73756	5.46718	6.94387	6.56117	5.51872	5.37566	5.56981	5.0918	4.90256	5.64748	5.02456	5.19976	5.91039	5.45357	5.91878	5.54578	5.64581	6.16736	5.60726	4.63463	6.87821	5.37712	5.15949	5.90284	5.45947	5.58618	5.27387	5.59379	6.5644	5.41939	5.14593	5.85746	5.51869	4.88742	5.32156	6.92964	5.47344	5.47327	5.03106	5.21526	6.12153	5.77714	5.76192	5.57064	5.94666	6.30577
ILMN_1659405	9.37874	9.50025	9.41909	8.54713	9.45541	9.60865	9.49286	9.31584	9.07403	8.9082	9.86794	9.09309	9.39513	9.1306	9.25267	9.27892	9.14681	9.03351	9.09765	9.36123	9.42186	9.5534	9.45972	9.59361	9.72576	9.3073	9.56636	9.23755	9.29497	9.38295	9.15842	9.12204	8.96398	8.8601	9.67932	9.19183	9.20913	9.09811	9.70641	9.16015	9.31744	9.26392	9.59839	8.71024	8.83397	9.50779	9.62974	9.08694	8.94988
ILMN_1659411	7.61338	7.75438	6.98088	7.10836	7.62268	7.81311	7.17032	6.95551	6.95258	7.4325	7.34327	7.20193	7.7166	7.22622	7.31621	7.26488	7.30392	7.44271	6.98161	7.13897	7.0031	7.89859	6.81823	7.5715	7.50563	7.81639	6.79175	7.58845	7.29079	6.69636	7.80476	6.88799	7.08342	7.48587	7.41834	7.38794	7.13082	7.42925	7.1643	7.53954	6.76103	7.59474	7.24589	7.2394	7.96119	6.9621	7.12356	7.49613	7.17912
ILMN_1659415	9.25371	9.27797	9.57551	9.25685	9.35159	9.41516	9.01919	9.41487	9.25636	9.07612	9.23173	9.47831	9.53503	9.4262	9.42082	9.05902	9.40674	9.16434	9.82335	9.36064	9.4172	9.45418	9.24579	8.82797	8.99516	9.55351	9.29831	9.32187	9.24904	9.39209	9.68693	8.88303	9.53348	9.58334	9.2926	9.57628	9.25566	8.69714	8.79171	9.07009	9.40857	9.26676	9.56515	9.67717	9.67932	9.63173	9.38448	9.31204	9.53798
ILMN_1659437	9.63288	9.32115	9.66401	9.32927	9.14367	9.43725	9.70269	9.53542	9.22144	9.17225	9.53796	9.27384	9.34623	9.52364	9.61503	9.08607	9.73454	9.0712	9.92116	9.41435	9.47249	9.60279	9.35967	9.80581	9.4452	9.36958	9.58926	9.37686	9.55528	9.37141	9.82063	9.32317	9.63796	9.61199	9.34289	9.3846	9.22937	9.02594	9.34449	9.14678	9.58182	9.31414	9.63006	9.31923	9.79195	9.53177	9.57495	9.48266	9.65078
ILMN_1659444	4.54526	4.19368	4.49143	4.65632	4.28571	4.21479	4.29135	4.52515	4.46894	4.88322	4.34743	4.39207	4.50355	4.34908	4.75306	4.68305	4.28225	4.57866	4.63185	4.36108	4.08649	4.58177	4.23592	4.62637	4.41733	4.49911	4.18541	4.32102	4.36912	4.12608	4.58081	4.29533	4.72844	4.74041	4.33989	4.61629	4.47164	4.53845	4.06869	4.28997	4.46558	4.69992	4.60564	4.4285	4.60138	4.32178	4.44316	4.24612	4.54678
ILMN_1659462	7.98386	7.92903	8.3528	7.78012	7.8871	8.01293	8.42541	7.90933	8.12029	7.8668	8.05659	7.76971	8.33828	8.04828	8.12666	7.84915	8.26265	7.78711	7.89489	8.04398	8.11711	8.255	7.76971	8.24044	8.18995	7.74143	8.10803	8.11089	8.13701	8.05125	8.4026	8.09698	8.13118	7.65131	8.02501	7.92886	8.12687	7.96738	8.1062	7.88714	8.04182	7.67898	8.21933	8.11673	7.96397	7.84041	8.0382	7.95697	7.98002
ILMN_1659463	9.43687	8.72499	8.98404	9.44236	8.8118	8.7325	8.39196	8.84732	8.72781	9.1697	8.91536	8.92539	8.99704	8.95172	9.06998	8.81672	9.0973	9.14698	9.13374	9.1982	8.4697	9.13676	8.56951	9.18333	8.80687	9.22054	8.66844	8.46937	8.86181	8.85397	9.30275	8.73234	9.04152	9.61835	8.80186	9.03246	8.93069	8.6046	8.22044	8.68258	8.81534	8.8319	9.04423	9.37698	9.64295	9.13182	8.83027	9.04536	9.19811
ILMN_1659470	4.46109	4.41732	4.46246	4.59876	4.50285	4.19461	4.53915	4.27545	4.76971	4.62894	4.49381	4.66239	4.71474	4.4731	4.78905	4.56958	4.15619	4.56344	4.34337	4.3477	4.62478	4.41793	4.8175	4.66918	4.68491	4.58732	4.74633	4.67454	4.6753	4.54342	4.34596	4.8094	4.14841	4.72881	4.27111	4.38761	4.58961	4.17596	4.82846	4.4201	4.34802	4.6537	4.32688	4.50387	4.34872	4.78835	4.39789	4.59783	4.48353
ILMN_1659490	5.33084	4.38967	4.54194	6.23588	4.68676	4.50121	5.25874	4.29588	4.96695	5.52109	5.32396	5.07492	5.07792	4.84762	5.25748	5.28259	4.6013	4.59335	4.60459	4.73991	4.77655	4.73137	5.24527	5.99221	4.59477	4.62715	4.79541	5.49082	4.9222	4.71458	4.77521	5.54171	4.89419	4.98689	5.31416	4.20253	4.86902	5.70926	5.3502	4.51112	4.43038	4.50883	4.53479	4.83748	5.29089	5.41936	5.19422	4.62477	4.71629
ILMN_1659523	6.67718	6.6587	6.64645	6.86187	6.69259	6.83072	6.57312	6.71088	6.61106	7.11282	6.70394	6.7762	6.85079	6.95833	6.61235	6.94562	6.16181	7.02454	6.81632	6.9563	6.44623	6.8812	6.85068	6.62522	6.78649	6.6316	6.78501	6.75794	6.94737	6.73144	6.44155	6.64445	6.84348	6.9124	6.83826	6.80608	6.86036	6.73733	6.9229	6.70988	6.45302	6.97297	6.4168	6.60928	6.67232	7.05419	6.70567	6.77563	6.60222
ILMN_1659524	5.21122	5.88078	5.51997	5.05674	5.37551	5.61649	5.42039	5.2912	5.30639	5.47948	5.45741	5.32272	5.41024	5.40396	5.56387	5.08864	5.53105	5.29005	5.30034	5.2718	5.65115	5.43963	5.31523	5.23094	5.35844	5.40737	5.61714	5.53166	5.20705	5.91419	5.36673	5.58474	5.22213	4.89801	5.28099	5.39729	5.40546	5.66108	5.1568	5.51786	5.49642	5.51064	5.36427	5.24746	5.1492	5.19541	5.72909	5.36377	5.32403
ILMN_1659536	4.48352	4.86609	5.08021	4.10722	4.34347	4.66169	4.51157	4.43936	4.25415	4.50795	5.12247	4.37168	4.59088	4.56258	4.56497	4.77413	4.99793	4.26025	4.57189	4.17218	4.81003	4.69538	4.27977	4.31003	4.73073	4.37025	4.67857	4.46173	4.70824	4.83834	4.61777	4.70648	4.39766	4.41877	4.36871	4.66752	4.79498	4.29813	4.34287	4.55388	4.94664	4.52293	4.83387	4.4596	4.66701	4.33057	4.40455	4.74151	4.37226
ILMN_1659544	9.13538	9.02011	9.13467	9.47087	9.20708	8.88004	8.50359	9.56278	9.32992	9.37729	8.75443	9.65835	9.21273	9.13804	9.00863	9.12286	9.50215	9.18248	9.54187	9.05621	8.89151	9.41034	9.45127	8.19525	8.66228	9.19235	8.6338	9.19967	9.21006	9.16424	9.09103	8.81532	9.57739	9.83225	8.95987	9.51113	9.19374	9.33883	8.11029	9.33388	9.12783	9.35737	9.05243	9.57212	9.84981	8.95886	9.29123	9.34703	9.1166
ILMN_1659550	10.3444	11.1545	10.6372	9.67482	10.7764	10.8264	10.5113	10.6244	10.3984	10.0718	10.8213	10.2697	11.0739	10.2611	10.1049	10.3797	10.331	10.3225	10.1297	10.3631	10.7452	10.5271	10.1303	10.7976	10.88	10.283	10.9377	10.3191	10.6604	10.6177	10.2011	10.3047	9.89762	9.82508	11.0381	10.3868	10.6558	10.496	10.7872	10.7994	10.8413	10.573	10.4548	10.0228	9.88095	10.0232	10.8525	10.3298	10.098
ILMN_1659553	5.72795	5.43374	5.73733	6.17885	5.45853	5.39918	5.44146	5.65441	5.49266	6.02646	5.67514	5.4152	5.56783	5.87004	5.68606	5.86822	5.79869	5.9189	5.79597	4.8624	6.06314	5.68668	5.73721	5.43728	5.76146	5.57281	5.25391	5.86672	5.64214	5.61523	6.46079	4.9665	5.71904	5.89138	5.59404	5.90383	5.02458	5.47563	5.55935	5.56724	5.37922	5.47651	5.87107	5.86286	5.75358	6.13825	5.74548	5.84147	5.68554
ILMN_1659564	8.62726	8.84848	8.59629	8.77151	8.61265	8.59528	8.7646	8.68897	8.83293	8.85051	9.06738	8.98385	8.75861	8.53216	8.70372	8.8443	8.61789	8.81595	8.4376	8.71114	8.72384	8.72515	8.69035	9.15999	9.0873	8.32675	8.80623	8.88404	8.84506	8.92567	8.59071	8.91003	8.6481	8.36527	8.81802	8.55581	8.96045	8.8976	9.20772	9.16981	8.84828	8.83044	8.66135	8.56685	8.55003	8.24709	8.43418	8.66785	8.57858
ILMN_1659620	5.00657	5.02641	4.56351	5.0745	5.07474	4.89321	4.68457	5.01872	4.66517	4.76227	4.54415	4.55483	4.67542	4.71971	4.70212	4.63374	5.00591	4.60588	5.33899	4.84861	4.85316	4.70705	5.09282	4.83979	4.72137	4.80726	4.99513	4.74597	4.68471	4.83715	5.09004	4.56233	5.07202	4.99398	4.81221	4.63017	4.88521	4.93334	4.70365	4.85401	4.79642	4.76856	4.80929	4.67996	4.91674	4.91339	4.78991	5.05487	4.91736
ILMN_1659659	6.28278	6.60718	6.05685	5.7881	6.38988	6.45527	6.02822	6.24621	5.98471	5.81543	7.23983	5.95846	6.2054	6.29901	6.41429	6.19839	5.75874	6.08668	5.83561	6.31316	6.47128	6.34825	6.17009	6.18111	6.57358	5.90762	6.33986	6.41198	5.99309	6.14564	6.18434	6.4387	6.17758	5.6221	6.34008	5.97736	6.16939	6.44593	6.29331	6.26494	6.53691	6.32335	6.14844	5.93401	5.89551	5.94229	6.43999	5.88874	6.07911
ILMN_1659703	7.7783	7.01804	7.30743	7.7496	6.88771	7.13583	7.00766	7.08609	7.22972	7.52601	7.3666	7.01086	7.20842	7.71146	7.40284	7.0916	7.70952	6.94231	7.58821	7.15537	7.59323	7.48065	7.29396	7.18786	7.08475	7.22904	7.15769	7.76788	7.34017	6.7177	7.71822	6.93293	7.4722	7.34921	7.29563	7.27639	6.90536	7.24255	7.40593	7.19923	7.1776	7.75529	7.50399	7.00276	6.97944	7.27866	7.21474	7.46663	7.92597
ILMN_1659725	4.85582	4.82592	5.07379	4.72188	4.6183	4.82083	5.08552	4.99585	4.71703	4.49209	4.902	4.68527	4.77224	4.80874	4.68517	4.88747	4.99153	4.89915	4.38512	4.74411	4.81561	4.70061	4.62024	5.49888	4.78594	5.06328	5.04319	4.91322	4.84418	4.9063	4.65373	4.82106	4.76188	4.51668	5.01566	4.9989	4.79501	4.92152	4.94278	4.87451	5.12204	4.79111	4.68182	4.66829	4.50468	4.96238	4.64155	4.73837	4.72954
ILMN_1659727	4.60854	4.94055	4.8458	5.06081	5.20096	5.0695	5.00193	5.1573	5.1474	4.90875	5.00172	4.85989	5.14563	5.02147	4.90735	4.92477	4.90335	4.69443	4.91743	5.08512	5.13926	4.80598	4.97785	5.06193	4.94628	4.93296	5.27221	4.89242	4.77966	5.14037	5.16326	4.82257	4.73116	4.86949	5.08053	4.91628	5.1729	5.29077	4.84613	5.11159	5.24199	4.93411	4.57623	4.82825	5.00491	4.86099	4.97737	4.86791	4.93586
ILMN_1659753	9.49887	9.06374	8.91454	9.2051	9.34862	9.23426	8.38893	9.55076	8.97877	9.27628	8.71792	8.58486	9.20538	8.8216	9.16033	8.40793	9.66317	9.45366	9.83306	9.20708	9.20799	9.50838	9.07932	8.07888	8.68353	9.50589	8.77284	9.13402	8.71622	9.16946	9.70274	8.63999	9.39025	9.7416	8.97264	9.50206	9.01814	8.33949	8.11093	8.75321	8.72212	9.0486	9.41628	9.39907	9.80267	9.82344	9.34058	9.27553	9.87175
ILMN_1659761	5.17439	5.36403	5.24226	5.41202	4.91318	5.50946	5.47257	5.02235	5.63232	5.31681	5.62865	5.2496	5.22713	5.26893	5.17653	5.6037	5.27258	5.53707	5.41254	5.46518	4.98755	5.25454	5.45601	5.28244	5.38512	5.2559	5.09161	4.936	5.85416	5.4213	5.15219	5.49575	5.27402	5.15434	5.22166	5.05385	5.34392	5.38845	5.6182	5.21426	5.51248	5.29582	5.34557	4.91543	5.2183	5.47035	5.50328	5.47516	5.33024
ILMN_1659762	10.4719	11.0847	10.4628	10.411	10.6166	10.9309	10.7902	10.5935	10.2148	10.3051	10.651	10.4896	10.4847	10.6181	10.4292	10.3714	10.4269	10.7001	10.6495	10.9159	10.7656	10.3259	10.3777	10.7541	10.5713	10.6595	10.9225	10.3917	10.2176	10.9392	10.7751	10.6425	10.34	10.4527	10.6076	10.5005	10.3575	10.4472	10.8688	10.8438	10.7542	10.7121	10.6463	10.3459	10.1664	10.5692	10.6252	10.6911	10.4196
ILMN_1659766	5.63427	6.58838	5.74485	5.42129	5.7298	5.74104	5.53822	5.62123	5.87903	4.93547	6.32837	5.73971	5.71998	5.64064	5.39327	5.3952	5.53708	5.38836	5.86875	5.6143	5.91807	5.93367	5.88908	5.781	5.64988	5.60571	6.00484	5.81826	5.56979	6.25032	5.36682	5.30082	5.6082	5.60999	5.74577	5.37598	6.28705	5.7656	5.40667	6.03184	6.33334	5.50457	5.69091	5.49072	5.54821	5.27482	5.85436	5.83836	5.39362
ILMN_1659771	11.6167	12.3471	12.0062	11.6401	12.098	12.1227	11.8495	12.0709	11.8229	11.7682	12.3594	11.9812	12.3051	11.9057	11.7621	11.9731	11.921	11.7375	11.8167	12.2168	11.9893	12.1998	11.9699	11.7077	12.2966	12.0145	12.2815	11.9415	11.8897	12.0518	11.9744	11.8913	11.7511	11.4603	12.0828	11.869	12.215	11.96	12.1624	12.3391	12.0388	12.2327	11.9994	11.3092	11.437	11.8265	12.0682	12.0417	11.7481
ILMN_1659777	5.58534	5.48201	5.52598	6.20014	5.89544	5.3175	5.62585	5.37563	5.69485	6.24285	5.23686	5.78079	5.39792	6.24799	5.5546	5.85475	5.5707	5.61908	6.16712	6.15526	5.07753	5.47303	5.85963	5.40196	5.56363	6.33829	5.24049	6.24854	5.24679	5.2586	5.19321	5.93068	6.35356	5.69298	5.78269	6.16152	5.77181	5.08344	5.89707	5.80352	4.84805	5.45105	4.75445	6.00615	6.5361	6.37316	5.73462	5.77059	5.83843
ILMN_1659782	6.34576	6.21024	6.74862	6.27975	6.35939	6.59815	6.16273	6.3712	6.45189	6.53118	6.51498	6.47899	6.2156	6.54768	6.59879	6.83161	6.65481	6.0603	6.60862	6.51104	6.6419	6.46815	6.35543	5.75412	6.41643	6.64564	6.34784	6.32186	6.82531	6.50713	6.2323	6.58724	6.53012	6.58627	6.013	6.76169	6.36509	6.3573	6.00403	6.6979	6.70658	6.46036	6.59649	6.00736	6.57885	6.48128	6.53471	6.72041	6.56259
ILMN_1659786	5.37252	6.04684	5.27221	5.72005	6.19844	5.75731	5.72048	6.12072	5.18947	5.22862	6.01364	5.69374	5.73998	5.68165	5.57811	5.67903	5.44369	5.74649	5.77481	5.88463	5.96213	5.63404	5.63256	5.34015	5.84541	5.36724	5.76876	5.65204	5.42927	6.02441	6.26092	5.9733	5.20629	5.24084	5.97972	5.26404	5.82429	5.62797	5.82678	5.92473	5.83907	5.74358	5.55769	5.53511	5.39783	5.98862	5.25731	5.52924	5.50663
ILMN_1659801	5.0876	5.32852	4.99517	5.68808	5.07525	4.58987	5.13752	5.20671	4.56704	5.11838	5.16301	5.12722	5.18017	4.82648	4.66026	4.55779	5.44665	5.16265	5.39999	4.96631	4.98766	5.03624	5.1174	5.0968	4.6831	5.36373	4.94006	4.85182	4.75318	4.92836	5.29185	4.77147	5.40795	5.56204	5.10954	5.21964	5.06396	5.08841	4.81054	5.0791	5.32484	5.01758	5.03954	4.89465	5.23008	5.47088	4.88766	5.46534	4.92414
ILMN_1659843	6.63091	5.48565	5.73311	6.57381	5.2893	5.85194	5.33815	5.73348	5.83003	6.45508	5.68293	5.29641	6.06819	6.18226	6.09287	5.62599	6.53372	5.5406	6.34256	5.91602	5.92949	6.10739	5.91063	5.16733	6.14762	6.12685	5.68268	5.95322	5.47675	5.55723	5.98652	5.50553	6.30276	6.51889	5.60045	6.10473	5.79384	5.35527	5.75713	5.25611	5.48236	5.51541	6.51931	5.53904	6.2706	6.02376	6.40398	6.21511	6.48656
ILMN_1659845	7.27675	7.29207	6.92356	6.83081	7.52603	7.19866	6.84394	7.31746	6.88631	7.01316	7.15216	7.05771	7.26787	7.18573	7.10129	7.19449	7.30168	7.01737	7.08669	7.13402	7.40243	7.27617	6.98681	6.8053	7.31747	7.29232	7.25786	7.18158	7.08153	6.89041	7.36101	7.04592	6.67911	7.15197	7.35322	6.77839	6.94278	6.97904	7.38988	7.1954	7.09826	7.12177	7.20777	6.59312	6.95821	7.2711	7.21041	7.12696	7.44404
ILMN_1659854	7.05576	6.40424	7.23959	7.28432	7.00088	6.85827	7.12273	6.90466	7.46594	7.3658	6.95375	7.05247	7.12642	6.56328	7.04435	7.22704	7.09927	7.37754	7.24012	6.80027	6.86044	7.16626	7.1305	7.37144	6.88797	7.12232	6.7895	6.84479	7.45075	6.91394	6.74252	7.13467	7.31381	7.22538	7.00072	7.66842	7.14629	7.33493	6.71337	6.93228	6.73369	7.06616	6.84169	7.55317	7.33223	7.0563	7.19536	7.0853	7.37675
ILMN_1659857	5.02549	4.87506	5.08584	5.2756	4.77498	4.74688	5.47707	5.24981	5.01243	5.46119	5.16098	5.26712	4.94595	5.29539	4.95251	5.65042	5.16155	4.73758	5.18141	5.09352	4.87331	5.06652	5.23516	5.06552	5.20615	5.03806	5.10008	5.14282	5.06329	5.07245	4.78659	5.11316	5.07995	5.32156	5.02558	5.08556	5.29629	5.62092	5.40728	4.30114	5.01899	5.21188	4.78398	4.81064	5.13636	5.68497	5.08583	5.33629	5.21618
ILMN_1659874	5.1899	5.49138	5.89543	5.45066	5.42349	5.16379	5.64042	5.47621	5.54001	5.32762	5.56608	5.48433	5.54408	5.21999	5.4624	5.52629	5.13071	5.53617	5.04489	5.40763	5.67691	5.30873	5.50959	5.79016	5.45024	5.61832	5.69296	5.53277	5.52298	5.34516	5.09975	5.5922	5.46055	5.34013	5.43491	5.35256	5.6332	5.96285	5.56641	5.4872	5.56532	5.43665	4.98894	5.31387	5.28477	5.69179	5.32135	5.39505	5.50809
ILMN_1659878	3.93312	3.24379	3.96873	4.24081	3.46431	3.59371	3.34419	3.80853	3.86927	3.57948	3.64365	4.09001	3.77831	3.66815	4.07003	3.65125	3.53667	3.69117	3.52672	3.86249	3.57738	3.39957	4.06347	3.76132	3.11324	3.87078	3.80346	3.83146	3.6365	3.76923	3.46093	3.87408	3.59786	3.95802	3.9179	3.60347	3.65437	3.91905	3.86189	3.60201	3.50712	3.6146	3.46951	3.82223	3.86416	4.12164	3.62147	3.17722	3.90427
ILMN_1659888	5.73262	5.94213	5.53027	6.3166	5.46532	5.94779	5.61624	5.78291	5.87768	6.10308	5.79	5.73199	5.90901	5.49241	5.95446	5.85688	5.93984	5.35221	5.67918	5.50472	5.79635	5.74206	5.93755	5.9353	5.77505	5.7392	5.67523	6.00426	5.71798	5.6045	5.575	5.93546	5.90058	5.94877	5.74103	5.75651	6.19918	6.0437	5.38898	5.93728	5.72312	5.61335	5.52133	6.0379	6.0251	5.75217	5.77176	5.62919	5.41345
ILMN_1659894	5.22405	5.57314	5.44254	5.35334	5.2002	5.44547	4.86163	5.70063	5.47038	5.40551	5.4738	5.51866	5.18075	5.21541	5.55407	5.40935	5.26516	5.63917	4.99471	5.76119	5.57757	5.23432	5.52512	5.15095	5.69947	5.2507	5.49096	5.41925	5.34571	5.53317	5.30161	5.39206	5.25928	5.00222	5.53982	5.73223	5.70522	5.38711	5.14847	5.7003	5.59071	5.27747	5.47022	4.99651	5.08487	5.04411	5.84013	5.02393	4.95675
ILMN_1659895	9.64854	9.13263	9.81721	10.0797	9.40192	9.2506	9.73014	9.39757	9.50914	9.7822	10.1708	9.56499	9.51343	9.69088	9.68529	10.0839	9.6575	9.62144	9.28069	9.56695	9.5442	9.6253	9.90007	9.86268	9.71501	9.87557	9.47999	9.81664	9.6557	9.53171	9.29579	9.85437	9.67388	10.0039	9.45553	9.80974	9.5296	9.91487	9.71997	9.59763	9.46504	9.58769	9.46746	9.25361	10.0608	9.72647	9.63236	9.74624	9.65926
ILMN_1659913	12.2989	12.0221	11.9196	12.1722	12.0698	11.9499	11.5411	12.0984	12.2725	11.7363	12.0843	12.0989	11.9289	12.1283	12.4319	11.6173	12.3459	12.1594	12.1513	12.2384	11.8567	12.2385	12.0896	11.814	12.1301	11.903	11.9887	12.0222	12.4834	11.5853	12.2186	11.6456	12.2448	12.1284	12.0176	12.1707	11.7989	11.8397	11.1666	11.6167	12.0819	12.6161	12.2459	12.8096	12.278	11.6144	12.2802	11.7384	12.3797
ILMN_1659923	5.81722	4.98203	4.77852	5.20069	5.21121	4.79589	4.78959	5.13618	4.94669	5.55133	5.0603	5.09403	5.03456	5.33337	4.7976	4.79475	5.96316	5.05544	5.82398	5.15406	5.04449	5.3958	5.17174	4.67744	5.1795	5.43803	5.10136	5.63619	5.0609	4.94069	4.52251	4.96688	5.53304	5.63042	5.04932	5.33202	4.9858	4.96173	4.87286	5.23347	4.75068	4.96125	5.03214	5.32114	5.41885	5.34098	5.51492	5.7455	5.59142
ILMN_1659936	9.21706	9.08221	9.10355	9.36451	9.00174	8.91395	8.56736	8.77453	9.21279	9.20146	9.41995	9.05932	9.37607	9.48346	9.05446	9.13037	9.67754	8.90357	9.12224	9.39365	9.31373	9.44347	9.19888	8.64386	9.07224	9.31194	8.84368	9.38391	8.83377	8.87777	9.66966	8.86326	9.62927	9.39819	8.99643	9.23096	8.74364	9.09803	8.74751	8.98193	9.06303	9.26734	9.57488	9.01049	9.00088	9.19184	9.07171	9.60013	9.43151
ILMN_1659937	5.54017	6.54382	5.98925	5.92856	6.34951	6.18245	6.06861	6.22841	6.0428	5.4508	6.0129	6.2393	6.16984	5.9958	5.97483	6.13814	5.94606	6.11599	5.98682	6.16871	6.05779	5.90276	6.29722	5.85457	6.09484	6.01635	6.26087	5.80042	6.19851	6.17015	6.20537	6.03639	5.83408	5.83855	6.24206	5.80722	5.99316	6.18796	6.18733	6.17418	6.21715	6.08524	5.76811	5.9195	6.2473	5.87387	6.07038	5.84256	5.83791
ILMN_1659952	4.2174	4.40508	4.28959	4.40509	4.01573	4.27503	4.03026	4.17925	4.12085	4.13502	4.6192	4.36748	3.76373	4.49321	4.37287	4.30395	4.27861	4.23233	4.07764	4.37553	4.18808	4.26778	4.08819	3.98841	4.14134	4.14658	4.3963	4.12571	4.23121	4.16314	3.99292	4.64222	4.42117	4.23655	3.89847	4.01839	4.06883	4.18787	4.14378	4.20608	4.35643	4.26835	4.54819	4.27511	4.06482	4.44885	4.18459	4.40254	3.71009
ILMN_1659975	4.83558	4.81846	4.59503	4.55935	4.73923	4.85545	4.70732	4.97307	5.02063	4.90405	4.30396	5.35666	4.66775	4.54636	4.46765	4.81118	4.89745	4.59335	4.5223	4.96493	4.88418	4.7991	4.78639	4.44007	5.07135	4.58791	4.46529	4.85953	4.79691	5.08052	4.54393	4.86563	4.83555	4.78584	4.46563	4.69619	4.86769	4.81451	4.6201	4.95825	5.01007	4.68358	4.73767	4.5206	4.88926	4.94345	4.9391	5.16581	4.74683
ILMN_1659976	6.34602	5.88194	6.04005	6.44581	6.33381	6.072	5.87116	6.70442	6.46276	6.202	5.91918	6.25764	6.47995	6.32676	6.07587	6.21294	6.17892	6.1391	6.40995	6.48187	6.34923	6.28959	6.19851	5.61244	5.9978	6.41453	6.24508	6.15315	6.30856	6.31759	5.88472	5.96061	6.31905	6.49899	6.25528	6.25236	6.31457	6.02953	5.81418	6.39685	6.34581	6.25924	6.29172	6.24456	6.52753	6.17794	6.18227	6.28957	6.33333
ILMN_1659990	5.11286	5.0346	5.90192	5.04948	5.32533	5.65246	5.99502	5.41928	5.86988	4.84957	4.94207	5.53223	5.2526	5.19211	5.33019	5.14829	5.63679	5.32331	5.85671	5.60139	5.17584	5.7096	5.38861	5.23882	5.31753	5.58084	6.05574	5.04898	5.17145	6.03624	4.79614	4.94066	5.19475	5.42438	5.58526	5.3003	5.265	5.79299	5.31291	5.52067	5.88031	5.06016	5.26545	5.86438	5.33678	4.95733	5.35209	5.14474	5.18566
ILMN_1660000	4.67802	5.38453	5.19679	4.56218	4.95976	5.17445	4.70379	5.07432	4.72369	4.53695	5.29965	4.84404	5.41186	4.61115	4.91602	4.96378	5.17922	4.57016	5.09474	4.58522	4.91322	5.0405	4.57869	4.78393	5.09274	4.58582	5.04436	5.22919	4.95089	4.83116	4.80341	4.87152	5.1055	4.49045	5.16072	5.03194	4.97376	5.05368	5.03906	5.17875	5.09474	4.65469	5.19794	4.52185	4.94489	4.44248	5.19096	4.51283	4.49848
ILMN_1660021	10.6228	10.6907	10.5134	10.6879	10.5571	10.7638	10.4388	10.7791	10.616	10.922	10.0021	10.6458	10.5868	10.4827	10.5671	10.3126	10.8829	10.654	10.8054	10.7801	10.5124	10.6745	10.7111	10.1684	10.6834	10.8721	10.6008	10.2345	10.4489	10.3426	10.6376	10.42	10.8296	11.3376	10.2822	10.6145	10.6238	10.297	10.4136	10.5244	10.5202	10.6921	10.792	10.694	10.9566	10.6965	10.5283	10.8988	10.7342
ILMN_1660027	7.92092	7.39032	8.4114	7.94263	7.81557	7.86885	6.85886	8.76148	7.71508	8.11695	7.18398	7.77583	7.00553	7.50989	7.93335	7.58856	8.70225	8.15475	7.88189	8.02717	7.89543	7.37218	8.32095	7.29002	7.39065	7.86815	7.80761	7.4438	7.65044	7.94102	7.93409	7.61671	8.03831	8.23037	7.8178	7.92638	7.59205	7.7224	8.16103	7.79703	8.61109	8.06065	7.644	7.27167	7.75784	7.84056	7.64067	7.64987	8.12557
ILMN_1660063	8.88123	9.04443	9.36643	9.03759	9.2699	9.52308	9.45623	9.30596	9.45739	8.80235	9.26601	8.86014	9.23814	9.11962	8.98678	9.30115	9.06452	9.46433	9.14846	9.126	9.35989	8.75492	9.15764	9.61328	9.25077	9.31255	9.39187	9.1054	9.06582	9.33907	9.12087	9.59593	9.10394	8.97336	9.23126	9.1116	9.23495	8.94848	9.50915	9.22566	9.17813	9.23641	9.10794	9.35306	8.92946	8.89376	9.39504	9.38864	8.96599
ILMN_1660079	7.51811	6.92161	7.15561	7.45553	7.12422	6.87839	6.99103	7.33257	7.19867	7.29	7.36502	7.41952	7.19766	7.40029	7.06282	7.16875	7.3845	6.84839	7.36806	7.36744	7.05854	7.45415	7.26519	6.70135	7.2805	7.33102	7.17124	7.4245	7.15502	7.26436	6.9641	7.17017	7.03288	7.38264	7.25036	7.35802	7.42252	7.32061	6.90683	7.25598	7.39897	6.77396	7.15751	7.22764	7.81668	7.10628	7.06464	7.26967	7.01758
ILMN_1660111	6.26533	6.45515	6.62045	6.31148	6.61534	6.94814	6.94572	6.51234	6.26423	6.1487	6.59872	6.35488	6.47341	6.61958	6.51696	6.30878	6.3725	6.60066	6.61603	6.62338	6.70152	6.17181	6.36457	6.86892	6.35864	6.63715	6.53302	6.60502	6.53612	6.53395	6.96259	6.6657	6.4381	6.07375	6.74368	6.42	6.48146	6.30182	6.73475	6.49452	6.63869	6.74693	6.47838	6.42464	6.01301	6.67487	6.36714	6.37636	6.26708
ILMN_1660114	4.44231	3.85955	4.37863	5.12283	3.72293	4.20163	4.1132	3.91966	3.96577	4.60244	4.17701	4.02408	3.95929	5.57795	4.11729	3.68995	4.3773	3.57743	4.90518	3.92992	3.47764	4.74788	4.64199	3.85927	4.13532	4.31089	3.82514	4.17651	4.28129	4.2047	4.22449	4.25958	4.81909	4.56447	4.20203	3.98025	4.24615	3.88368	4.00149	3.91356	4.39097	4.05191	4.16574	4.54502	4.38049	4.37477	4.32775	4.43531	4.13
ILMN_1660186	9.6158	9.44415	9.7257	9.37881	9.28469	9.44331	9.13098	9.64857	9.36897	9.53723	9.29898	9.22348	9.36166	9.70212	9.55607	9.56169	9.80826	9.34499	9.69265	9.29573	9.36742	9.43561	9.48902	9.1528	9.54717	9.57143	9.20092	9.71741	9.64417	9.18701	9.26893	9.35448	9.52274	9.64307	9.27287	9.70469	9.5972	9.23835	9.18245	9.47158	9.34533	9.5972	9.39898	9.47446	9.76008	9.11207	9.57129	9.57507	9.75064
ILMN_1660193	5.82027	6.29407	6.04949	5.71399	6.36067	5.94259	5.89605	6.08494	5.80137	5.47369	6.22001	6.10886	6.15479	6.26585	5.74463	5.96965	5.84079	5.9149	5.6496	6.00864	6.16566	6.26971	5.78331	5.91963	6.27766	5.84877	6.31222	6.08632	5.7181	6.22466	6.12621	5.77923	5.4897	5.43827	6.45432	5.5973	6.14423	6.19539	5.9814	6.00836	6.11819	5.90195	5.88035	5.6732	5.92238	6.15225	5.67771	5.77053	5.96748
ILMN_1660199	5.96612	6.44527	5.79085	5.49558	5.77516	6.58579	6.20417	6.01865	5.94381	5.92946	6.02435	6.019	6.25761	6.05171	5.60066	6.19926	5.78221	5.80973	5.5294	6.00719	5.81801	5.86342	6.05217	6.11472	6.03358	5.53449	6.3089	5.94331	5.68049	6.31902	5.87896	6.01138	5.75975	5.88011	6.14045	5.61318	5.90934	6.2435	6.16978	6.26094	6.28307	6.39851	6.09561	5.7123	5.76473	5.60382	5.73735	6.01409	6.02742
ILMN_1660232	7.18376	7.00611	7.22528	6.91164	7.20078	7.40144	6.95252	7.07455	7.13323	7.08157	7.4541	7.27184	7.3646	7.06105	7.1795	7.35685	7.0541	6.99276	6.90149	6.89228	7.41696	7.38922	6.9786	7.19261	7.43143	6.98112	6.86801	7.25194	7.535	7.13494	7.01831	7.15376	7.13461	7.18454	7.19836	6.69753	7.17809	7.36077	7.42768	7.16787	7.41299	7.00668	7.25713	6.80463	6.81834	7.00418	7.36449	7.05465	7.04012
ILMN_1660275	4.72757	5.19316	4.96631	4.53607	5.0117	5.05125	4.63973	5.51341	4.95604	4.70687	5.04642	5.04324	4.89885	5.16083	4.80795	5.00618	4.73391	4.88927	4.86223	5.10782	4.9922	4.92274	5.39391	4.62807	4.79105	5.1277	4.96868	5.03294	4.86125	5.04637	4.96683	4.92264	4.72375	4.9338	5.04189	5.19583	5.00915	5.21869	4.79946	4.99496	5.29518	4.83484	4.93697	4.76518	5.05811	4.88621	4.98389	4.85323	5.11515
ILMN_1660292	5.78696	6.4055	6.0711	5.71944	5.92232	6.27214	5.5478	5.51697	6.04585	6.07431	5.80869	5.83212	6.12104	5.89095	5.90426	5.53814	6.04849	5.81605	6.00717	6.0221	6.10221	6.1448	5.67292	5.86784	6.22918	5.75632	5.99466	5.80828	5.58101	5.78916	6.21312	6.20304	5.41799	5.56045	6.10242	6.06877	5.90915	5.9762	5.94147	5.95122	5.92549	6.3591	5.97844	5.49256	5.44634	5.76582	5.88446	5.9279	5.63107
ILMN_1660305	5.22884	5.94775	5.70429	5.62137	5.59416	5.77454	6.15245	5.69265	5.81302	5.41517	6.16938	5.88925	5.59044	5.71975	5.73926	5.51852	5.63008	5.79718	5.81566	5.94195	5.7673	5.86515	5.89648	5.62212	5.90332	5.59528	6.02607	5.65756	5.6826	6.13525	5.87713	5.85086	5.52172	5.35553	5.53109	5.63466	5.89122	5.74917	5.84819	5.81335	6.06985	5.65182	5.59008	5.68285	5.50944	5.89317	5.64569	5.93036	5.60344
ILMN_1660341	7.24262	7.08491	7.15092	7.21383	6.85676	7.06024	6.98928	7.17329	7.27832	7.30514	6.91628	7.078	7.306	6.68544	7.43528	7.31234	6.97036	7.15064	6.90493	6.88598	7.1535	6.8975	6.99736	7.10361	6.92555	6.85086	7.1151	6.90903	6.8935	7.27626	7.00805	6.96658	7.38913	7.36592	7.05125	7.43252	6.93519	7.30731	7.22658	7.30623	6.96144	7.33322	7.02543	7.15677	7.08012	6.9541	7.17766	6.59701	7.08363
ILMN_1660343	4.58017	4.93175	4.48071	5.02502	4.56975	4.59049	4.8297	4.5471	4.76341	4.44731	4.62579	4.32071	4.65654	4.46608	4.26382	4.97452	4.11548	4.45608	4.07455	5.15569	4.99681	4.8377	4.49607	4.8225	4.64453	4.4581	4.7927	4.43376	4.66741	4.84963	4.56214	4.47581	4.22513	4.44306	4.8961	4.38492	4.83105	4.68598	5.12493	4.70767	4.52907	4.41268	4.48057	4.33496	4.77164	4.56133	4.45366	4.75436	4.99122
ILMN_1660357	5.90294	5.07373	5.58628	6.00784	5.58969	5.36327	5.18069	5.28014	5.83082	5.96076	5.39895	5.34388	5.66135	5.8398	5.82792	5.65423	5.53432	5.30624	5.70301	5.20617	5.32306	5.97275	5.76256	5.59588	5.42767	5.63106	5.4188	5.98983	5.64179	5.02657	5.61451	5.76767	5.86663	5.3407	5.73613	5.45554	5.5352	5.69926	5.57575	5.36831	5.28781	5.08084	5.68004	5.40568	5.54021	5.96222	5.71071	5.36256	5.95623
ILMN_1660359	5.73628	4.87548	5.03131	5.55181	5.24083	5.20564	5.31313	5.13724	5.18151	5.5023	5.38372	5.16706	5.62732	5.3226	5.27132	5.30881	5.49005	5.20328	5.64598	5.20854	5.55	5.37434	5.42247	5.11641	5.30766	5.12268	5.43339	5.06613	5.34624	5.29544	5.72901	4.81614	5.29669	5.50794	5.43303	4.92041	5.1179	5.0918	5.19747	5.1541	5.20816	5.31134	5.59639	5.32262	5.28731	5.06834	5.64128	5.50987	4.76357
ILMN_1660364	9.90968	9.225	9.43826	9.80288	9.1195	9.15557	9.06456	9.90726	9.34119	9.836	9.1728	9.56435	9.48154	9.54139	9.34897	9.50885	10.0904	9.45584	9.64204	9.61593	9.42575	9.58397	9.69206	8.67751	9.34837	9.69623	9.09108	9.33744	9.62867	9.27893	9.70023	9.42077	9.70776	10.0044	9.26906	9.70703	9.28828	9.57731	8.92716	9.54465	9.26215	9.60031	9.61617	9.7191	9.74873	9.48843	9.54066	9.73874	9.63828
ILMN_1660368	6.54485	6.73188	6.41314	6.64322	6.63475	6.49503	6.56867	6.36232	6.50525	6.80276	7.14762	6.75462	6.72375	6.46804	6.55918	6.84433	6.2686	6.56589	6.20295	6.64691	6.54645	6.7624	6.76004	6.90129	6.94146	6.45708	6.79341	6.57127	6.61207	6.82178	6.38555	6.81341	6.31526	6.04383	6.74951	6.26603	6.53174	7.1442	6.94169	6.8593	6.97834	6.43275	6.35948	6.2391	6.47239	6.50832	6.49388	6.46039	6.2895
ILMN_1660376	12.7759	12.5041	12.8505	12.743	12.5277	12.3883	12.4629	12.4222	12.6266	12.6529	12.6365	12.5351	12.653	12.6168	12.658	12.5085	12.6682	12.6428	12.599	12.5575	12.5463	12.6822	12.6715	12.5463	12.7661	12.6819	12.6394	12.4755	12.5797	12.685	12.709	12.5322	12.5954	12.6408	12.5472	12.4706	12.7333	12.3786	12.7345	12.5102	12.5179	12.5515	12.5132	12.7025	12.7202	12.4854	12.6389	12.6081	12.6226
ILMN_1660412	3.92664	3.67671	3.79674	4.15974	4.16075	3.95185	4.07151	3.9408	4.17039	3.92094	3.88714	4.4328	3.9288	4.16865	4.08518	3.9899	3.92912	3.76606	4.1875	3.73232	3.69096	3.92214	4.06899	3.99243	4.13053	3.6451	4.048	3.93621	3.95078	4.00918	3.66477	3.89468	3.77034	3.94121	4.06588	4.22991	3.92801	3.78913	3.77309	4.01241	4.09054	4.08275	4.36865	3.99812	4.19722	3.88367	3.82902	3.77796	3.65027
ILMN_1660426	8.32711	8.60836	8.33076	7.95972	8.33998	8.24455	8.32469	7.90267	8.44126	8.35517	8.56673	8.29989	8.31895	8.3799	8.26847	8.52569	8.18878	8.20546	7.95649	8.09376	8.42297	8.35478	8.20063	8.60051	8.57707	7.94233	8.36816	8.3577	8.46357	8.35217	7.92654	8.71201	8.06259	7.61932	8.35353	8.28928	8.16591	8.39826	8.734	8.4338	8.55634	8.22016	8.3081	8.03555	7.93329	7.85441	8.66503	8.2479	8.09061
ILMN_1660436	6.72801	7.24481	6.92403	6.80179	7.39062	6.74865	7.1339	7.89704	7.97983	6.88188	6.70862	7.47089	7.15049	7.16168	7.07525	7.50361	7.40894	7.80416	6.35343	7.63162	6.48208	7.15606	7.37215	6.81232	7.24767	7.19979	6.68369	7.36232	7.2035	7.13067	6.47394	7.3804	7.59979	7.52358	6.63139	7.49313	7.71799	7.42117	6.54671	7.21472	7.59782	6.3031	6.81784	7.54897	7.95024	6.68818	7.52191	7.47731	7.67085
ILMN_1660439	7.4447	7.74645	7.87272	6.57011	7.76622	7.72791	7.23226	7.23189	7.61078	7.69889	7.97779	6.9908	8.07669	7.14406	7.51694	7.59505	7.41651	7.19034	7.18832	7.32016	7.63885	7.63703	7.06342	7.5098	8.17974	7.19446	7.51504	7.83536	7.15431	7.43645	7.22672	7.45336	7.17792	6.89383	7.78432	7.47073	7.90927	7.41643	7.53931	7.69374	7.44518	7.70842	7.86949	7.12925	6.72662	6.62301	8.08881	7.0956	7.41213
ILMN_1660462	5.1764	7.30476	6.29357	6.17399	6.0472	6.54298	6.66537	6.86678	5.99203	6.08424	6.83659	6.66164	6.49051	6.84416	6.4967	7.09214	4.98663	6.21327	5.39745	6.49281	6.51417	6.16355	6.31311	6.27144	6.5102	5.91044	6.18867	6.05142	6.56735	7.18157	6.20691	6.53344	5.69204	6.08441	6.40175	6.17179	6.54545	6.87268	6.01693	7.06699	7.16796	6.20415	6.26748	5.6343	6.13337	6.32455	6.31173	5.82766	5.2707
ILMN_1660498	12.1227	12.4585	12.3102	12.1454	12.2518	12.4185	12.2268	12.3535	12.0728	12.0537	12.3808	12.1755	12.2763	12.228	11.9784	12.1479	12.2694	12.2029	12.3218	12.3044	12.3281	12.4134	12.1775	12.1829	12.4105	12.0976	12.5429	12.1835	12.2079	12.3344	12.3645	12.1725	12.0657	11.776	12.4255	12.153	12.271	12.2405	12.2738	12.3606	12.378	12.4797	12.3276	11.9527	11.8894	12.1746	12.3571	12.3549	12.2619
ILMN_1660533	9.50986	9.21081	9.20019	9.55224	9.23424	9.34126	9.27022	9.22187	9.4125	9.57747	9.30151	9.41687	9.30726	9.39435	9.25022	9.61194	9.66358	9.1791	9.32038	9.40763	9.11246	9.36451	9.41372	9.17409	9.27443	9.41876	9.43329	9.55898	9.29093	9.40076	9.30021	9.42986	9.47406	9.31084	9.14282	9.3861	9.30645	9.41063	9.27167	9.4594	9.36613	9.36161	9.52655	9.35763	9.51109	9.1777	9.30513	9.60845	9.31897
ILMN_1660544	4.31282	4.11106	4.6316	4.59748	4.94718	4.6221	4.75265	4.40417	4.69715	4.54452	4.49828	4.51323	5.17749	4.4665	4.6702	4.42323	5.01681	4.33741	4.11439	4.75318	4.45455	4.38814	4.31463	5.12152	4.25724	4.48415	4.18898	4.78827	4.33507	4.53231	4.70828	4.46973	4.92057	5.08847	4.63632	4.29151	4.89623	4.19034	4.37568	4.3056	4.41976	4.23521	4.6434	4.68792	4.626	5.07461	4.38165	4.58012	5.03284
ILMN_1660549	6.8459	5.5589	6.14	6.20157	6.91955	6.08876	5.27494	5.89022	6.69624	6.33222	5.98917	5.1914	6.49534	6.90495	6.54789	5.80051	5.93722	6.73333	6.44502	5.26613	6.74477	6.40281	6.46993	5.58395	7.08966	6.60751	6.46578	5.97535	5.60664	5.60652	6.46228	5.78589	6.32049	7.32929	5.64112	6.3242	5.59259	4.96305	5.99198	5.88235	5.65908	5.03811	6.97941	6.31425	7.01507	6.31221	7.00474	6.80684	7.07617
ILMN_1660551	4.67779	4.44538	4.41061	4.83872	4.7521	4.33231	5.07729	4.62713	4.72167	4.82708	5.16993	4.65604	4.56421	4.52924	4.91894	4.73116	5.03263	4.67037	4.5657	4.72129	4.66099	4.61253	5.1507	4.67692	4.89902	4.62063	4.98811	4.83038	4.62888	4.73105	4.77415	4.67323	4.63047	4.53431	4.77173	4.57195	4.62385	5.32882	4.94769	4.71529	4.53309	4.69689	4.38025	4.55886	4.24388	4.93058	4.69379	4.57455	4.60925
ILMN_1660568	4.66345	4.357	4.3758	4.71911	4.7289	4.21555	4.449	4.4951	4.90653	4.77612	4.68685	4.65033	4.632	4.29353	4.62064	4.69569	4.4373	4.57325	4.52245	4.5098	4.74674	4.53073	4.66475	4.90631	4.41433	4.97144	4.75915	4.42845	4.7293	4.40163	4.35158	4.72261	4.67249	4.81856	4.29492	4.54227	4.58548	4.51651	4.61449	4.29787	4.63225	4.30263	4.80961	4.59859	4.73855	4.7496	4.53523	4.90669	4.74485
ILMN_1660577	9.02385	9.61231	9.43996	9.02352	9.17689	9.70985	9.28365	9.34659	9.52516	9.1372	9.47467	9.28049	9.19963	9.25054	9.13586	9.46766	9.26939	9.43966	9.20353	9.55038	9.29542	9.08001	9.19431	9.66694	9.06174	9.401	9.5201	9.63352	9.14782	9.43998	9.17365	9.57465	9.33108	9.09538	9.43992	9.27327	9.21866	9.27629	9.70453	9.49068	9.55855	9.51553	9.32347	9.13958	8.99642	8.96938	9.45464	9.35588	9.06291
ILMN_1660579	6.77759	6.33354	6.42531	6.45036	6.91482	6.50823	6.35587	7.0934	6.61553	6.87966	6.61273	6.57303	6.86994	6.75803	6.57028	6.19114	7.25499	6.58077	6.82344	6.51758	6.74426	7.18254	6.29546	6.55848	6.95906	6.78873	6.59068	6.6799	6.47541	6.41532	6.57185	6.58818	6.91737	6.82967	6.57456	6.78692	6.6931	6.44786	6.49226	6.57509	6.30567	6.61123	6.91409	6.64479	6.57505	6.9451	6.66517	7.01428	7.14375
ILMN_1660582	4.2464	4.76501	4.29634	4.34904	4.34555	4.72736	4.76169	4.4796	4.51003	4.5533	4.38792	4.26494	4.41355	4.26044	4.06337	4.6281	4.3071	4.48321	4.78375	4.54936	4.44164	4.40801	4.43848	4.55595	4.50798	4.36599	4.75397	4.49013	4.18889	4.69631	4.58979	4.266	4.54086	4.06666	4.65564	4.42541	4.11052	4.60545	4.42969	4.51968	4.53071	4.43097	4.31969	5.01294	4.53977	4.56854	4.21244	4.58683	4.61462
ILMN_1660585	5.32943	5.70873	5.25915	5.41526	5.442	5.39005	5.10412	5.83821	5.28823	5.14406	5.57125	5.4018	5.63724	5.41628	5.23396	4.96381	5.66221	5.2193	5.25527	5.3636	5.76902	5.71923	5.3741	5.43602	5.47641	5.34603	5.74934	5.12468	5.34541	5.43653	5.6503	5.34353	5.14088	5.65324	5.49624	5.17368	5.28169	4.82608	4.86452	5.26453	5.49058	6.10349	5.40418	5.62444	5.46104	5.54145	5.60449	5.46347	5.56505
ILMN_1660602	6.133	6.07838	6.29982	6.17212	6.19515	6.38566	6.38796	6.26177	5.8813	6.41608	5.87766	6.05728	6.1564	6.1173	6.31884	6.00491	6.16702	6.59152	6.59611	6.36905	6.57117	6.11671	5.58828	6.04731	5.93087	6.15114	6.00307	5.94593	6.31355	5.92593	6.1385	6.25159	6.63928	6.80576	6.1146	6.29237	6.49545	5.84653	5.88182	5.92394	6.11938	6.52792	6.08157	6.26256	6.23573	6.18402	6.51184	6.1131	6.36441
ILMN_1660624	6.71164	6.25645	6.0817	6.46347	6.04788	5.81615	6.03479	6.7763	6.57142	6.9358	5.65652	6.21123	6.21164	6.10007	6.34167	5.91313	7.05242	6.20505	6.71685	6.30939	6.03868	6.76483	6.81712	5.61674	5.90034	6.25254	6.60356	6.47003	5.97234	6.11666	6.15232	5.58098	6.69486	6.98617	6.22624	6.84043	6.17716	6.02805	5.7521	6.11243	6.14184	6.48515	6.61141	6.56175	6.62148	6.45582	6.38465	6.38247	6.36148
ILMN_1660629	7.4449	6.26012	7.32271	7.99379	6.95022	6.56413	6.85575	7.08625	7.09077	7.73367	7.21911	7.22081	7.27355	7.23406	7.25802	7.06592	7.191	7.22935	7.06222	6.81456	7.31797	7.60776	7.29206	6.99825	7.31332	7.20592	6.63814	7.02028	7.48556	6.82784	7.28681	7.15079	7.40261	7.60507	7.05159	7.32171	7.2482	7.25153	6.92303	7.21536	6.71979	6.92996	7.02898	7.18221	7.72017	7.02668	7.3625	7.19612	6.85211
ILMN_1660635	6.29198	6.80883	6.05981	5.92956	5.93827	6.49624	6.23388	5.73723	6.06939	5.50757	6.18615	6.07729	5.75218	6.41732	5.9279	5.85197	6.06732	6.33802	6.14041	6.77406	6.5684	6.4025	5.70725	6.35115	5.84119	5.78044	6.33039	6.09106	6.24455	5.9124	7.00357	5.92229	5.67686	6.06588	6.34691	6.24556	5.92114	5.81421	6.21488	6.38237	6.09669	6.35236	6.34958	6.05362	5.71326	5.98423	6.15265	6.32944	6.11992
ILMN_1660661	5.25602	4.78067	5.17973	4.87367	5.31787	5.22464	4.77682	4.93149	4.95486	5.40146	5.22205	4.97493	5.09896	5.50526	4.7927	4.75906	5.37451	5.2586	5.51658	5.12377	5.1071	4.90691	4.84626	4.89239	5.0258	4.85329	5.09653	5.19361	4.64091	5.00426	5.30791	5.23205	5.28201	5.51053	5.28127	4.8661	4.92509	4.96764	5.21736	4.73004	5.11523	5.09924	5.21476	5.16312	4.994	4.96825	5.30188	5.25073	5.20647
ILMN_1660663	4.53163	4.69642	4.72694	4.14753	5.11565	4.89584	4.57224	4.89565	4.57159	4.4143	4.46785	4.62826	5.01957	4.81114	4.57319	4.69405	5.03341	4.58656	5.05825	4.34529	4.52398	4.9189	4.31398	4.76193	5.15234	4.73448	4.49708	4.78669	4.36975	4.51805	5.03192	4.62078	5.20873	5.13121	4.37034	4.78871	4.82499	4.41918	4.30487	4.71318	4.61887	4.50922	4.75954	4.62842	5.00932	4.73016	4.92304	5.1277	5.25682
ILMN_1660691	10.957	10.8455	10.6372	11.0261	10.8151	11.1011	10.6568	11.0524	11.0804	11.0566	10.6737	10.553	10.6767	10.7531	10.9344	10.663	11.3951	11.1558	10.9882	10.7954	10.6304	10.8823	10.7776	10.8368	10.8516	10.9574	10.6664	10.8461	10.9793	10.5731	10.8233	10.8523	11.3253	11.2005	10.4641	11.0429	10.6757	10.5337	10.5984	10.8718	10.6088	10.7198	11.3867	10.9671	11.4902	11.0333	10.711	11.2208	10.9188
ILMN_1660698	5.60482	5.89341	5.56057	5.26149	5.73424	5.45743	5.43417	5.45489	5.45685	5.54269	6.08016	5.80105	5.65385	5.67492	5.8927	5.66402	5.77923	5.26841	5.86093	5.50202	5.38093	5.33648	5.8381	5.69247	5.75856	5.52718	5.76991	5.61365	5.75189	5.75128	5.52818	5.54522	5.3644	5.43998	5.71023	5.79666	5.72698	5.62525	5.91007	5.82249	5.5981	5.06059	5.65145	5.59711	5.50759	5.45342	5.6327	5.34184	5.37699
ILMN_1660723	4.08973	4.91892	4.25913	3.87576	4.46493	4.52009	4.38919	3.99524	4.1325	4.24774	3.75877	3.89881	3.98034	4.47079	4.1857	4.14313	3.98308	4.61414	4.12361	3.96705	4.77894	4.07478	4.33453	3.88195	4.42759	4.22884	4.29889	4.429	4.26075	4.51236	4.40849	4.09833	4.08684	3.91343	4.10679	4.23555	4.21922	4.33305	4.66707	4.37385	4.24236	4.38278	4.16796	3.82469	4.02287	4.25306	3.80078	4.34229	4.22568
ILMN_1660732	4.83206	7.20506	6.1359	6.13754	6.3326	6.53432	6.78586	6.68438	5.73046	6.51528	6.86433	6.55171	6.11642	7.16426	6.29086	6.31941	5.36237	5.0976	5.92805	6.43446	6.41051	6.96944	6.66918	5.43888	6.59913	5.42232	5.87547	6.70527	6.19317	6.7599	6.35183	6.40053	6.03912	5.84983	6.63168	6.04429	6.57639	6.73261	6.61808	6.84276	6.67721	6.69596	5.88931	5.65518	5.89136	6.19065	6.10553	5.71788	5.30831
ILMN_1660749	7.7694	7.79298	7.57314	7.30028	7.55312	7.19295	7.67896	7.51592	7.97697	7.63642	7.77821	7.56614	7.66832	7.41271	7.36626	7.83156	7.7618	7.53321	7.1832	7.49224	7.88914	7.50004	7.45273	8.05145	7.76298	7.36678	7.73341	7.50962	7.89168	7.62771	7.42215	8.00534	7.45276	7.03017	7.68579	7.28376	7.65958	7.87741	8.06473	7.78413	7.67072	7.63552	7.6428	7.43072	7.15946	6.98764	7.84793	7.67225	7.47614
ILMN_1660775	11.408	11.4051	11.5158	11.7352	11.3929	11.6336	11.3481	11.5914	11.5874	11.9673	11.4217	11.7216	11.316	11.6104	11.4177	11.6002	11.5302	11.7229	11.4878	11.7026	11.5616	11.3934	11.6286	11.3639	11.6412	11.6182	11.5253	11.4177	11.6115	11.5172	11.3628	11.3709	11.5852	11.875	11.4383	11.4932	11.6454	11.6908	11.423	11.7066	11.51	11.4841	11.4681	11.9033	11.5948	11.4163	11.4284	11.6702	11.4972
ILMN_1660787	4.87628	5.79721	5.07569	5.17341	5.46306	5.63379	5.36902	5.37107	5.02362	5.02365	4.96819	5.08981	5.12662	5.11966	5.15588	4.83265	5.27989	5.37747	4.95238	5.56983	5.30213	5.22122	4.95086	5.22035	5.25284	5.01795	5.34286	5.00668	5.23071	5.10395	5.45051	4.94896	5.14423	5.52731	5.12393	5.00724	5.80675	4.80506	5.46727	5.49154	4.93821	5.03427	5.25454	5.39202	5.10051	5.38404	5.07028	5.29422	5.21952
ILMN_1660793	6.56928	6.4868	5.97902	6.22611	6.56924	6.55192	6.67103	6.14264	6.498	6.05547	6.01031	6.13112	5.94611	6.14968	6.25585	6.55806	6.35552	6.26058	6.28248	6.26068	6.22957	6.3097	6.3115	6.70209	6.51999	6.32662	6.33063	6.178	6.39118	6.15182	6.24188	6.54144	6.5056	6.42531	6.11974	6.2139	6.08256	6.01536	6.91005	6.68345	6.25297	6.20361	6.52185	6.3392	6.06082	6.03666	6.44025	6.51903	6.70994
ILMN_1660810	5.76311	5.70388	5.80964	5.89775	5.84488	5.93141	5.80681	5.7671	5.66536	5.90723	5.75605	5.93952	5.9673	5.51052	5.57632	5.97267	5.34506	6.03276	5.5503	5.86257	5.71406	5.80493	5.78355	6.04848	5.66449	5.9439	5.94108	5.74362	5.64487	5.80269	5.59099	6.01742	5.58879	5.70797	5.91826	5.56829	6.12567	6.10745	6.18997	5.94077	5.62992	5.58202	5.33853	5.46131	5.93144	6.08982	5.64091	5.76692	5.81814
ILMN_1660832	9.41488	10.2328	9.75019	8.75164	9.51045	9.34162	9.37589	9.41594	9.99666	8.99145	10.5947	9.45885	10.5904	9.13309	9.37719	9.79369	9.54853	9.52643	8.7935	9.47146	9.62202	9.52993	9.16366	10.0381	10.0333	9.35324	9.88034	9.83882	9.84067	9.56137	9.08613	9.45802	9.42276	8.63893	9.95981	9.85981	9.82495	9.57951	9.77352	9.90347	9.81436	9.5185	9.61367	9.11477	9.20244	8.98917	9.94454	9.27941	9.31766
ILMN_1660837	5.39559	5.49913	5.42064	5.98391	5.45739	5.60066	5.30232	5.6016	5.32931	5.37748	5.76405	5.66591	5.69929	5.72954	5.2858	5.12116	5.28506	5.26731	5.62278	5.73891	5.14576	6.17208	5.69438	5.41023	5.40919	5.58766	6.04745	5.13079	5.2074	5.54201	5.26499	5.46111	5.80311	5.62978	5.51894	5.44664	5.44047	5.57401	5.50593	5.54594	5.54034	5.39389	5.54267	5.52683	5.70077	5.50482	5.53169	5.8198	5.70116
ILMN_1660840	5.66849	6.04945	5.79801	6.23869	6.02514	5.8618	6.28585	6.25731	6.06737	5.69164	6.11341	5.8872	5.93737	5.90107	5.79441	5.75302	5.85193	6.01678	5.90662	5.95208	6.01476	5.96661	5.99422	6.0949	6.29679	5.87942	6.12645	6.04237	5.73174	6.13553	5.89796	5.93223	5.72743	5.85904	6.00304	5.59569	5.85817	6.16381	6.10445	6.15442	5.95902	6.18261	5.85628	5.84905	5.72197	6.4281	5.48992	6.12187	5.72105
ILMN_1660844	6.10229	6.40195	6.3781	5.96788	6.27075	5.89993	6.3206	6.26539	6.3891	6.16767	6.09042	6.46547	6.50603	6.09289	6.24951	6.16977	5.83385	6.5041	6.08305	6.20478	6.54368	5.97457	5.98352	6.10757	6.13442	6.15557	6.35147	6.10539	5.91719	6.32782	6.27916	6.04258	6.14074	6.39218	6.0146	6.34282	5.93051	6.48314	6.41013	6.46277	6.01273	6.25132	5.89951	6.49091	6.23348	6.22437	6.13424	6.28591	6.15202
ILMN_1660847	6.0129	5.98914	6.25589	6.06639	5.48327	5.60936	5.35269	5.77452	5.95239	6.58348	5.65406	5.65588	5.78331	5.7679	6.45164	5.66544	6.28784	5.63219	5.70714	5.5816	5.67204	6.03919	5.8082	5.83993	5.55524	6.12586	5.57075	6.12443	5.68751	5.7419	5.94064	5.82793	6.71953	6.41348	5.36994	6.05224	6.24404	5.62217	6.09703	5.66428	5.51137	6.0878	5.40584	5.88905	6.16012	5.76524	5.97144	5.79586	5.48559
ILMN_1660856	5.21755	5.46956	5.14464	5.10502	5.12872	5.22698	5.45873	4.95189	5.26387	5.02357	4.73294	5.32736	5.46906	5.32897	5.35835	5.03676	5.03499	5.64464	4.96587	5.34073	5.03598	4.99257	4.77868	5.19614	5.27437	5.16016	5.15625	4.94964	5.01005	5.32415	5.39026	4.88721	4.99769	5.3877	5.22217	5.05143	5.46236	4.98676	4.90085	5.16286	5.37646	5.37608	5.39331	5.18865	4.95257	4.88852	5.2273	4.92397	5.46475
ILMN_1660869	4.43109	4.12264	4.45941	4.89157	4.3767	4.65662	4.44751	4.55084	4.47271	4.43867	4.52373	4.0688	4.51162	4.41092	4.41784	4.31469	3.99382	4.61357	4.55189	4.29619	4.6232	4.68693	4.47354	4.94889	4.25057	4.67938	4.54862	4.57873	4.54086	4.25756	4.5454	4.36966	4.41082	4.42157	4.61358	4.91362	4.00557	4.64158	4.12541	4.44194	4.63118	4.54293	4.42755	4.70304	4.49374	4.18333	4.66796	4.45185	4.27194
ILMN_1660871	4.57094	4.32514	4.17066	4.4065	4.01825	4.14046	4.62228	4.22039	4.33891	4.35009	4.59402	4.09919	4.37164	4.08067	4.02584	4.49599	4.49678	4.30306	4.31927	4.17931	3.98867	4.49519	4.15176	4.48288	3.92799	3.99197	4.37102	4.39491	4.13539	4.10365	4.73341	4.33875	4.42947	4.40283	4.26111	4.30779	4.10717	4.36606	4.18374	4.13413	4.92876	4.6156	4.16752	4.3202	4.16383	4.36354	4.02374	4.70582	4.00103
ILMN_1660880	5.52687	5.73238	5.75131	5.60987	6.06576	6.17138	6.45616	5.89727	6.15866	5.62389	5.50888	6.08733	5.84172	5.53641	5.77805	6.09807	6.02969	6.13959	5.73591	6.1078	5.55216	5.18453	5.80606	6.246	5.68846	5.94499	6.00592	5.8274	5.83526	5.88835	5.86168	6.14674	5.95055	5.85545	5.63813	5.46973	5.55002	5.97	6.20942	5.61529	5.9838	6.26926	5.6401	6.24006	5.24622	6.15452	5.86214	6.0478	5.59212
ILMN_1660900	5.06474	5.52824	4.80466	5.1754	4.97422	5.48194	4.91428	4.97509	5.15324	5.30811	5.11021	5.06556	5.37234	4.957	5.34209	4.96995	5.59822	5.02074	4.87476	5.14984	4.84394	5.02561	5.07395	5.14991	5.27251	4.99225	4.87122	5.28319	5.15151	5.21623	4.94118	5.40098	5.21119	4.99138	5.26214	4.90021	5.01262	5.17881	5.27668	5.2083	5.15575	5.09977	5.42198	4.91302	5.14785	4.98372	4.95084	4.76643	4.85522
ILMN_1660907	3.67307	3.2422	4.14336	3.69569	3.17004	3.39873	3.58362	4.30361	4.08565	3.56249	3.89942	3.93834	3.91634	3.60735	3.98859	3.99567	4.11985	3.89386	3.60418	3.48276	3.53005	3.76209	3.68661	3.84206	3.26594	3.6405	3.98709	3.68022	3.53043	3.77023	3.78556	3.7904	4.20826	4.1393	3.34111	4.00612	3.67805	3.37779	3.91518	3.6668	3.47406	3.68539	3.86406	4.01471	3.71347	3.77685	4.00092	3.8922	4.1196
ILMN_1660923	9.19877	9.68832	9.74045	9.40966	9.56448	9.41012	9.68665	9.66374	9.75234	9.65877	9.89947	9.55224	10.0111	9.74875	9.51961	9.70363	9.43886	9.1116	9.52563	9.40204	9.50578	9.84196	9.48605	9.53301	9.75359	9.31975	9.34294	9.83756	9.74143	9.72196	9.26807	9.79238	9.8681	9.38113	9.53261	9.59612	9.55747	9.70403	9.53798	9.75561	9.61221	9.81511	9.56547	9.71486	9.77833	9.26149	9.67029	9.52165	9.87436
ILMN_1660942	4.13269	4.01205	4.42077	4.37487	5.09422	4.50036	4.17432	4.74532	4.87769	4.04185	4.47457	4.84343	4.60496	4.36805	4.32301	4.53032	3.79457	4.685	4.24912	3.98731	4.4058	4.45128	4.75618	5.61621	4.36752	4.60099	4.75926	5.02955	5.08524	4.31042	3.68923	4.70746	4.1683	3.82769	4.59738	4.18106	4.4668	5.64581	4.86886	4.25462	4.59635	4.08791	3.94869	4.54516	4.41369	4.13903	4.39279	4.44251	4.57891
ILMN_1660986	4.76347	4.79824	4.65711	5.3289	4.16517	4.51146	4.61949	4.3859	4.5726	5.15182	4.73302	4.8235	4.50063	4.70757	4.89154	4.9124	4.87114	4.53843	4.62643	4.46698	4.33393	5.00901	4.86929	4.92961	4.87343	4.23822	5.05425	4.6953	4.80437	5.07015	4.67354	4.90991	4.75409	4.65452	4.55386	4.72883	4.87527	5.04265	4.46597	4.55463	4.71885	4.81408	4.6411	4.46244	4.61532	4.49361	5.00324	4.79178	4.4734
ILMN_1661000	4.79973	4.59835	4.66348	4.70982	4.79805	4.996	4.53988	4.85065	4.68565	4.96836	4.5771	4.71905	4.74114	4.8358	4.79357	4.54977	4.6479	4.96121	4.4098	4.47692	4.58812	4.62352	5.10983	4.99652	4.63188	4.40648	5.04809	4.56569	4.86514	4.58397	4.99747	4.72239	4.91617	4.76952	4.39274	4.88579	4.58171	5.1572	4.68263	4.74895	4.85542	5.21135	4.65895	4.56306	4.6131	4.2451	4.83777	4.97838	4.47346
ILMN_1661002	10.0831	9.37032	9.81011	10.1902	9.76807	9.66646	9.59375	9.86061	9.77932	10.214	9.61108	9.7392	9.70318	9.88395	9.85511	9.72874	10.2748	9.73429	10.3357	9.91983	9.81713	10.0774	9.83923	9.50759	9.54052	10.0811	9.67304	9.79908	9.8783	9.69889	9.93946	9.75298	10.1389	10.3782	9.61409	9.96013	9.78485	9.57158	9.29094	9.71073	9.55805	9.67804	10.0839	10.0746	10.2956	10.0689	9.78409	10.1557	9.97256
ILMN_1661138	6.06888	5.85202	6.05609	6.26877	6.29506	5.99782	6.27526	5.83384	5.95604	6.22223	6.22644	6.4045	6.4813	6.14651	6.28415	6.13293	5.9717	6.12076	6.1238	6.32696	6.1977	6.18793	6.07036	5.88216	6.27973	6.10696	6.18813	6.06252	6.10117	6.06511	6.38936	6.02435	5.79341	6.20691	6.13513	5.91239	5.9043	6.36692	5.84566	6.23897	6.02829	6.15008	6.11452	6.11683	6.19468	6.36836	5.98129	6.03889	6.09911
ILMN_1661142	5.21677	5.04345	4.95043	5.31672	5.69152	5.04694	4.85263	5.0699	5.19516	5.10591	5.30046	5.2841	5.27633	5.13336	5.22902	4.99324	5.10669	5.12455	5.53038	5.10425	5.1694	5.29219	5.46864	4.966	5.11494	5.19682	5.01554	5.28141	5.24412	5.11292	5.23751	5.07602	5.25947	5.39974	5.18148	5.13662	5.22585	5.12412	4.81389	5.04071	5.12807	5.32068	5.42744	5.141	5.1688	5.60905	4.88039	5.25601	5.44551
ILMN_1661170	9.4565	9.89265	9.85177	9.34459	9.46221	9.65752	9.72459	9.52209	9.90036	9.40957	9.93744	9.4848	9.67193	9.58353	9.56324	9.7608	9.46982	9.54303	9.47317	9.4803	9.57522	9.54322	9.56922	9.93789	9.85149	9.32028	9.67576	9.67871	9.72167	9.80458	9.50011	9.76649	9.57934	9.13006	9.88939	9.44633	9.59254	9.79962	9.95199	9.71744	9.91383	9.6169	9.63244	9.48938	9.16846	9.28841	9.81348	9.30991	9.39096
ILMN_1661173	6.43032	6.60124	6.52304	6.73175	6.84132	6.81166	6.39842	6.87125	6.52833	6.50857	6.29074	6.41901	6.45083	6.59618	6.55933	6.6037	6.55471	6.67672	6.89651	6.81242	6.52055	6.33126	6.68423	6.47805	6.40697	6.77039	6.79047	6.55622	6.29226	6.75969	6.77279	6.51087	6.54788	6.83094	6.48888	6.7699	6.59641	6.58245	6.61196	6.59967	6.26255	6.73067	6.56048	6.79754	6.62676	6.76481	6.23895	6.77941	6.5685
ILMN_1661174	11.1041	11.7554	11.2707	10.4913	11.1601	11.1381	11.3828	10.8152	11.0876	10.6038	11.6934	11.1857	11.3004	11.086	11.1695	11.1504	10.9689	10.8366	10.9225	10.9339	11.0401	11.2289	11.1446	11.5403	11.6127	10.8256	11.1843	11.1541	11.123	11.2076	11.18	11.1826	10.7758	10.3172	11.5767	11.0312	11.3867	10.9148	11.2964	11.3484	11.395	10.9902	11.2714	10.4803	10.5875	11.0567	11.4408	10.7049	10.3212
ILMN_1661194	8.26627	7.45867	7.94608	7.90234	7.66536	7.66071	7.32312	7.90589	7.63828	8.03126	7.41049	7.86683	7.47168	7.95015	7.80523	7.61148	8.7824	7.41118	8.27956	7.40967	7.86996	7.90841	7.61594	7.25324	7.6775	7.96865	7.44021	7.84418	7.81846	7.85435	7.82148	7.85618	7.96968	7.88736	7.63125	8.05781	8.00388	7.09094	7.39097	7.65335	7.41108	7.54322	8.53475	7.5972	8.34461	7.63283	8.05188	7.99507	8.09464
ILMN_1661196	7.27987	6.41735	7.47191	6.93831	7.02158	6.81191	6.87543	7.40004	7.10902	7.0402	6.59327	7.47333	7.20948	7.32516	6.98792	6.70544	7.53757	7.50713	7.31191	6.9711	7.05843	7.14428	6.68006	6.97108	7.01411	7.21654	7.23766	7.0945	6.96019	6.77635	7.36728	6.70594	7.49691	7.80244	6.95949	7.25906	7.10505	7.23461	6.70671	6.9147	6.78154	6.46568	6.95168	6.63333	8.0047	7.38533	7.37624	7.34826	7.61699
ILMN_1661197	4.37206	4.78142	4.49914	4.33479	4.37263	4.87206	4.76245	4.90792	4.37979	4.36301	4.24226	4.54918	4.25037	4.39132	4.55326	4.63225	4.32465	4.52743	4.16209	4.37499	4.44496	4.40189	4.57486	4.68805	4.39397	4.29044	4.54938	4.65393	4.35999	4.45401	4.48412	4.42658	4.28606	4.17889	4.71772	4.2291	4.24337	4.87013	4.40403	4.72402	4.41063	4.66428	4.47767	4.23586	4.65208	4.70673	4.46325	4.10959	3.5634
ILMN_1661264	6.98692	7.55186	7.09452	6.79278	7.1222	7.15297	7.16239	7.26774	7.26906	6.80776	7.33156	7.2416	6.9618	6.74046	6.99021	7.3562	7.00272	7.30518	6.64628	7.4412	6.94725	6.88276	7.21379	7.46195	7.30757	7.25532	7.32298	6.91809	7.41421	7.24167	6.75384	7.16606	6.9013	6.57618	7.54105	6.98404	7.22574	7.17122	7.53419	7.37649	7.25135	7.01249	7.0064	7.02908	6.94809	7.07796	7.1698	6.60779	6.9818
ILMN_1661266	6.24973	5.56346	7.05565	5.28657	5.80524	5.83812	6.79844	3.82682	6.84173	5.99112	5.87958	3.72183	7.40027	5.11075	5.48983	6.89311	4.48421	6.32452	5.67695	6.83111	6.15347	5.60928	5.0661	6.69744	6.27527	6.77946	4.08045	6.39531	4.68037	6.89462	6.17482	6.7028	7.88514	4.8166	5.66715	6.47938	4.91909	5.12736	6.58433	4.43995	6.21622	4.16383	6.3627	6.5903	5.43598	6.93701	6.62436	6.42785	6.79888
ILMN_1661293	4.6259	4.55015	4.36899	4.29777	4.68106	4.36502	4.51994	4.49338	4.34356	4.38157	4.60269	5.03509	4.66562	4.72632	4.27433	4.49579	4.55303	4.64131	4.73085	4.48524	4.38716	4.48424	4.40652	4.09788	4.5137	4.32448	4.53151	4.15863	4.32035	4.72256	4.30889	4.58221	4.36745	4.69887	4.54242	4.80547	4.3915	4.69925	4.52454	4.47817	4.33915	4.54144	4.27463	4.42757	4.69538	5.06066	4.35826	4.66845	4.28731
ILMN_1661306	11.034	11.2609	11.1436	10.5483	10.9595	11.1252	10.8596	10.8394	11.0781	10.7791	11.4212	11.0682	10.889	10.9472	11.0481	11.1858	10.9654	10.6231	10.676	10.9741	11.0918	11.1304	11.0707	11.1338	11.1905	10.7354	11.1112	11.2139	11.1099	11.0552	10.7856	11.5162	10.6332	10.3873	11.1554	10.8328	11.1438	11.0361	11.2355	11.1525	11.1009	11.1196	11.2596	10.5963	10.5889	10.418	11.3164	10.7696	10.8107
ILMN_1661335	5.17889	4.38747	4.82785	5.34167	4.93504	4.52855	5.1502	4.24337	5.25556	4.71081	5.20731	4.85623	5.41315	4.6625	5.08382	4.72538	4.54368	4.77352	4.15929	4.76993	4.90714	4.52796	4.46856	5.76289	4.64335	4.82771	4.73249	4.95525	5.04721	4.37729	4.74499	5.28877	4.87288	4.56748	5.09432	4.96986	4.50762	5.44384	5.63502	5.05562	4.9441	4.32833	4.45166	4.85469	4.62484	4.95531	4.74405	4.35498	4.26362
ILMN_1661337	5.44624	5.72878	5.47602	5.35281	5.71914	5.63672	5.41139	5.87352	5.65047	5.65535	5.9567	5.60837	5.55676	5.33682	5.94659	5.90808	5.42032	5.66868	5.28138	5.6922	5.60421	5.51689	5.96595	5.67336	5.97432	5.66621	5.9185	5.57159	5.97089	5.76888	5.41656	5.81455	5.38036	5.08816	5.7275	5.6082	5.51613	5.30097	5.89974	5.46092	5.91658	5.95732	5.86626	5.50326	5.33142	5.53999	5.6228	5.15385	5.33576
ILMN_1661342	5.05329	4.61069	4.76486	4.92472	4.99295	4.5596	4.60049	4.46826	4.53127	4.32979	4.9362	4.93725	4.80176	4.4701	4.80016	4.61152	4.65877	4.36463	4.17382	4.41104	5.04789	4.81382	4.5846	4.80445	4.965	4.48671	4.92575	4.76701	4.72964	4.54281	4.22702	4.92144	4.39713	4.26023	4.93326	3.96012	4.63647	5.54932	4.82637	4.49475	4.84355	4.29371	4.69509	4.43461	4.43631	5.11991	4.56654	4.15005	4.28041
ILMN_1661343	3.82155	4.12936	4.61002	3.59785	4.57909	3.99165	3.52957	4.84135	4.8154	3.92158	4.36947	4.45787	4.92179	4.01947	4.40152	4.21955	4.69968	4.34139	4.25288	3.98312	4.20555	4.58277	3.92197	3.83084	3.98516	4.20839	4.40024	4.47766	4.46131	3.97491	4.20934	4.10982	5.25854	4.43287	3.6355	4.93218	4.75246	3.90324	3.5467	4.39401	4.2809	4.24232	4.49011	4.21707	4.91804	3.60371	4.75035	4.51747	4.90674
ILMN_1661346	8.3021	8.70233	7.86082	7.82091	8.32557	8.37215	8.63671	7.85615	8.46222	8.11882	8.61144	8.25023	8.47622	8.18828	8.00835	7.97483	7.72497	8.02417	8.52089	8.48699	8.32824	8.1801	8.37001	8.6657	8.44045	8.18317	8.62161	7.83815	8.14441	8.25905	8.29356	8.1735	7.99863	7.96683	8.588	8.06619	8.28118	7.71775	8.5306	8.31678	8.52996	8.4721	8.41867	7.80533	7.7998	8.54943	8.42159	8.21737	8.25677
ILMN_1661359	5.10719	5.24523	5.02924	5.26934	4.81892	4.92478	4.56548	5.09138	4.61076	4.57468	4.81554	4.67656	4.98554	5.06248	4.94206	4.79698	5.1886	5.12489	4.67463	4.66674	5.09729	4.76422	5.23698	4.17859	4.77216	4.8865	4.91972	4.88285	5.08708	4.59109	4.8869	4.93053	4.96631	5.00398	4.49009	4.74512	4.86537	4.78724	4.87967	5.106	4.99237	4.71852	4.98575	5.0206	4.81397	4.73941	5.05067	5.1907	4.36549
ILMN_1661366	5.87651	5.62395	5.71033	5.51716	5.6154	5.54831	5.6369	5.57704	6.22622	6.17209	5.92416	5.35251	6.12843	5.61276	5.66056	5.85541	6.16566	5.56822	5.63189	5.35277	5.79098	5.82138	5.3189	5.73867	6.07051	5.34777	5.41986	5.88585	5.9579	5.68396	5.75954	5.62085	6.2772	5.74768	5.36742	6.00118	5.69931	5.77319	5.41348	5.81562	5.76541	5.56122	6.01404	5.587	5.65629	5.96563	6.02128	5.9687	5.95564
ILMN_1661409	5.00858	4.6096	5.03264	4.73112	4.74946	4.88303	4.71156	4.9731	4.90953	4.91304	5.01792	5.12306	4.543	4.93506	4.74015	5.00186	4.86335	4.91747	4.85883	4.65494	4.97153	4.87226	5.16299	4.93782	5.3351	4.8096	4.84378	4.54544	4.88546	4.73399	4.40275	5.29066	4.60472	4.91318	5.18344	4.9413	5.11632	4.85064	5.27876	5.34598	4.78346	4.35256	4.82332	4.77971	4.68665	4.69832	5.08262	4.68671	5.03101
ILMN_1661416	4.88787	4.66081	4.88677	4.49993	4.67686	4.34445	4.27167	4.74058	4.80305	4.45284	4.47536	4.76648	4.52401	4.37762	4.66878	4.70309	4.46126	4.80744	4.68674	4.46862	4.57444	4.95195	4.59133	4.48699	4.81595	4.2491	4.35511	4.72046	4.67443	4.58783	4.54489	4.75391	4.62572	4.81231	4.58574	4.8864	4.3253	4.58203	4.40465	4.67907	4.97759	4.70489	4.59682	4.80997	4.74381	4.31418	4.71452	4.58902	4.46464
ILMN_1661424	5.37858	5.91697	6.03332	5.53388	5.89304	5.75583	5.79757	6.08126	5.42087	6.05758	5.62147	5.81012	5.74165	6.06213	5.87532	5.84615	5.82569	6.00228	5.80066	5.94037	5.90972	5.2415	6.22361	5.9574	5.60809	5.54271	6.04245	5.90447	5.70414	6.04554	5.61923	6.08786	5.54095	6.22906	6.02204	6.07172	5.95463	5.57296	5.42489	5.96987	6.12609	5.72096	5.46932	6.04744	5.7622	5.83023	5.73516	5.58028	5.60885
ILMN_1661432	6.9583	7.87201	7.8275	7.64545	7.66489	7.68121	7.663	7.35137	7.43716	7.24094	6.88814	7.72415	7.72007	7.10725	7.45529	7.64812	7.20005	7.08421	7.49325	7.64197	7.49104	7.57087	7.47369	8.193	7.44624	7.10658	8.08693	7.42434	7.3972	7.71308	7.37317	7.38453	7.23498	7.60919	7.70197	7.23495	7.7425	7.46963	7.66202	7.75632	7.361	7.40351	7.02343	7.54452	7.30449	7.59883	7.7119	7.31418	7.55034
ILMN_1661439	8.24127	7.31156	8.0217	8.13367	7.54189	7.81912	7.66369	7.79519	7.62776	8.54417	7.99148	7.89241	7.66427	7.79733	8.18488	7.81421	8.55414	7.66599	7.9257	7.79929	7.76163	8.01003	7.99871	7.53571	7.83723	8.16197	7.44677	7.85818	7.71915	7.60112	7.85046	7.88376	8.31411	8.67764	7.59936	8.33687	8.04034	7.85124	7.63589	8.00802	7.39271	7.77732	8.08029	8.29601	8.27765	7.59456	7.77298	7.87192	7.63813
ILMN_1661461	6.62971	6.14082	6.60726	7.76969	6.01641	7.66451	5.9824	8.46078	6.4849	6.64446	6.11669	7.73653	6.83122	6.57356	7.08879	6.44394	7.53704	7.06816	7.40978	6.74593	7.01675	6.35294	6.38222	6.15623	6.57047	6.12962	6.72849	6.44909	6.84329	7.10883	7.52022	6.79985	7.05561	6.72864	6.80239	7.23035	7.36932	6.57336	6.24778	6.65757	6.41199	6.70295	6.96608	6.60956	7.76763	7.40684	7.13558	6.29124	8.59953
ILMN_1661484	4.71132	5.15655	4.89537	4.60955	5.12876	4.94331	5.21311	4.95946	5.00085	4.69334	5.1419	4.81368	5.35621	4.80667	4.63033	4.93738	5.16923	4.78512	4.95808	4.99093	5.00801	5.0246	4.6369	5.01334	4.80196	4.75052	5.00263	4.72794	4.90612	4.86586	5.31684	4.85754	5.21273	4.74149	5.08597	4.78605	5.00849	4.98602	4.95732	4.8897	4.93359	4.76119	5.12783	5.11145	4.70165	4.90874	5.11659	5.01231	5.16778
ILMN_1661485	7.13961	7.61363	7.37504	6.88539	7.31233	7.61581	7.32344	7.21104	7.30014	7.02784	7.31136	7.07541	7.22985	7.34858	7.01855	7.31266	7.06251	7.09236	7.17529	7.24682	7.45758	7.28323	7.42296	7.4986	7.36743	6.83888	7.28571	7.06727	7.22398	7.23499	7.50445	7.14422	7.23412	7.1017	7.584	7.22483	7.07012	7.20048	7.45034	7.27984	7.43099	7.4844	7.34352	6.99374	6.79512	7.46632	7.27485	7.23176	7.02217
ILMN_1661490	6.81865	6.39026	6.42838	6.32761	6.30174	6.68808	6.63936	6.07047	6.26888	6.44349	6.77372	6.29441	6.44901	6.94692	6.64164	6.24515	6.23567	6.02479	6.86878	6.47816	6.57181	6.68982	5.93125	6.72167	6.67746	6.91105	6.65369	6.93795	6.24659	5.99356	6.31717	6.63728	6.31869	6.34802	6.54665	6.52167	6.17697	6.50521	6.54898	6.1591	6.40471	6.33253	6.27918	6.52092	6.44929	6.4399	6.65545	6.56041	6.72334
ILMN_1661500	4.3121	5.32944	4.7066	4.93444	4.92657	5.16405	5.15995	5.01551	5.03447	5.09673	5.10098	5.09171	4.65428	4.76027	4.72764	4.93883	4.69922	5.13263	5.31293	5.04981	5.15261	5.20188	4.77497	4.77824	4.72823	4.93819	5.14354	4.58005	5.18725	4.81045	4.8266	4.96342	4.93073	5.09508	5.17414	4.75443	5.01916	5.2552	5.01121	5.22834	5.18674	5.03496	4.59836	5.19534	5.08258	4.66129	4.81526	4.78121	4.89628
ILMN_1661519	5.39508	5.41031	5.17597	6.00368	5.68776	5.40812	5.92016	5.72288	5.16917	5.10015	5.34598	5.35002	5.75986	5.33224	5.23705	5.24949	5.18399	5.25334	5.34617	5.14504	5.90702	5.65007	5.63381	5.21622	5.55918	5.10338	5.44974	5.08953	5.37352	5.33809	5.72945	5.53063	5.06466	5.54733	5.66297	5.57006	5.46696	5.63256	5.54587	5.2059	5.29214	5.1709	5.15003	5.18111	5.84615	6.46179	5.22312	5.54145	5.81945
ILMN_1661537	9.13258	8.71503	8.9953	9.15075	8.79214	9.48498	8.94481	8.78352	9.00991	9.21337	8.60907	9.00981	8.56232	9.38024	8.86777	8.98588	8.90071	8.97723	9.22827	8.88381	8.82497	8.88691	9.00773	9.18775	8.6449	9.15298	8.45522	9.35076	8.91171	8.88292	9.03964	9.21268	9.13408	8.79893	8.82683	8.73926	9.10305	8.85778	9.01176	8.99165	8.9025	9.01997	8.8	8.89659	9.23305	9.01987	9.05376	9.3229	9.54103
ILMN_1661554	6.14398	5.70275	6.19353	6.49539	5.8529	5.91089	6.65392	5.87558	6.24939	6.57255	6.43603	6.52225	6.20901	6.06919	6.33776	6.56262	6.11483	5.89025	5.75322	6.00473	6.06437	6.30369	6.52719	6.20742	6.25501	6.1869	6.20937	6.42975	6.07959	6.29323	5.69887	6.30632	6.37393	6.18621	6.23269	6.15566	6.01244	6.8652	6.33197	6.21562	6.13764	5.87175	5.83487	6.17945	6.45329	6.47342	6.10415	5.8571	5.94641
ILMN_1661593	7.48664	7.98998	7.71987	7.48822	8.1184	7.89875	7.45584	8.22475	7.43776	7.35608	7.2783	7.4011	7.58593	7.98652	7.54432	7.06205	7.70092	7.81075	8.14017	7.77029	7.55125	7.9899	7.31831	7.36724	7.66421	7.67774	7.85561	7.64731	7.55264	7.74204	7.56254	7.37896	7.50012	7.94538	7.67226	7.61451	7.72657	7.67311	7.42926	7.85536	7.96784	7.85788	7.46553	7.85492	7.39765	7.47968	7.49606	7.82309	7.53303
ILMN_1661594	6.77282	7.21187	6.93403	6.77722	7.16241	6.79584	7.03073	6.82722	6.88087	6.7093	7.05868	7.02224	6.91775	6.94531	6.84312	6.75207	6.70688	7.01817	7.13416	6.98488	7.0996	7.07311	6.99505	6.87112	7.24016	6.82967	7.24005	7.04671	7.10547	7.31837	6.60676	6.82466	6.55177	6.69398	7.07762	6.89245	7.1319	6.93634	7.19055	7.19604	7.04567	6.7347	6.89047	6.71502	6.46994	6.83512	7.03186	6.87374	6.85299
ILMN_1661596	5.64208	4.89163	5.10916	5.25011	4.86101	5.19268	5.15617	5.23052	4.95186	5.38479	5.20525	5.13492	5.1726	5.46195	5.48457	5.15258	4.99301	4.62407	5.36142	5.34396	4.78083	5.13402	5.087	4.81314	5.14191	5.32987	5.0774	5.09601	4.75478	5.17525	5.07321	5.31978	5.59232	5.06383	5.0779	5.27035	4.77181	5.78779	5.37556	5.03592	5.11249	5.15632	5.02771	5.16641	5.19391	5.12355	4.91625	4.91724	5.02835
ILMN_1661599	6.5345	5.31512	5.99917	6.66575	6.22	6.3311	6.14771	6.17367	5.41533	7.37542	7.06912	6.10754	5.9553	6.41286	6.25292	5.95051	6.0271	5.40732	6.58996	5.98529	6.7038	6.7616	7.38873	5.59494	6.68828	5.85115	5.76751	6.20874	5.61215	6.26136	7.03854	6.14746	6.40695	5.97809	6.72503	5.7537	5.78373	6.39133	6.69661	6.24825	6.8675	6.54268	6.06139	5.58032	5.93153	6.70874	6.06045	5.9461	6.1402
ILMN_1661622	5.92564	5.92749	5.87899	6.30337	5.95968	6.13105	6.11489	6.03417	6.07345	6.14442	5.8633	5.65267	5.88229	6.25426	5.6397	5.81392	5.8154	5.98071	6.08016	6.07844	6.10855	5.97192	6.10507	5.97072	5.94285	6.19105	6.01748	5.58087	5.73352	6.2418	6.23237	6.00683	5.86771	6.09091	6.05635	6.00989	5.81739	6.00734	6.50895	5.79975	6.03912	5.6683	5.54863	6.23895	6.06999	6.26717	5.95693	6.32635	5.77475
ILMN_1661627	5.92086	6.07759	5.78805	6.04622	6.02936	5.95085	6.29882	5.9437	6.15152	6.0893	6.02721	5.78942	6.03027	5.93509	5.98855	5.85968	6.08834	6.24048	6.03188	6.03668	5.99993	5.87867	6.12622	6.07482	6.11821	6.14558	6.37417	5.69931	5.91035	6.16246	5.96053	5.71988	5.94622	5.99324	5.95713	6.29715	6.1414	5.76028	6.3	5.87739	6.06727	5.89263	6.00102	6.01771	6.13973	5.83067	6.03194	6.14163	6.1006
ILMN_1661631	10.2937	9.47615	9.89744	9.91151	9.32278	9.53698	9.84623	9.35236	9.23498	10.1204	9.86004	5.59864	8.88608	9.00696	10.285	9.62941	10.1539	9.5247	8.55885	9.02223	9.95712	9.45084	9.3538	10.0563	9.72957	10.2457	9.82512	8.97674	8.68144	9.62034	9.23637	10.2807	10.5115	9.31436	8.69337	9.3421	9.95422	9.04372	9.61209	6.2738	9.90464	9.43319	9.24823	9.79393	9.68129	9.87402	10.0325	9.58968	10.0661
ILMN_1661636	6.4066	6.11111	5.84689	6.53572	5.82879	6.08682	6.18144	6.25957	6.18434	6.16129	5.54711	5.99787	6.10819	6.54078	6.31474	5.9768	6.11718	5.94535	5.96059	6.05666	5.94836	6.16026	5.83106	5.83817	5.99875	5.96624	5.96316	5.92183	6.05989	6.09492	6.5432	5.90682	6.01703	6.0323	5.90734	5.60504	6.32622	6.25688	6.18719	5.9881	6.05777	5.67994	5.97168	5.72133	6.36519	6.36056	6.13073	6.06999	6.1615
ILMN_1661646	6.01955	6.01305	5.49438	4.93682	5.41022	5.90281	5.37631	5.76559	5.70806	4.95442	5.43233	5.80905	4.93185	5.43987	5.63501	5.30243	5.35537	6.03523	5.6331	6.45251	5.42576	5.21218	5.04583	5.91421	5.52787	5.82167	6.09172	5.28037	5.686	5.14145	5.37574	5.52345	5.24584	4.89234	5.97048	5.07959	5.40356	5.69097	6.08818	5.25669	5.45691	5.47792	5.59543	5.27088	5.41118	5.81978	5.71516	5.09405	5.73446
ILMN_1661647	4.59064	4.4575	4.45227	4.79451	4.8331	4.61369	4.52879	4.49392	4.51356	4.75039	4.41708	4.55532	5.18146	4.51209	4.77229	4.47785	4.55268	4.33397	4.39242	4.62512	4.80998	4.808	4.5736	4.7655	4.304	4.643	4.39107	4.85211	4.52548	4.10355	4.40626	4.727	4.81653	4.96824	4.5127	4.69997	4.66798	4.67515	4.47095	4.34339	4.4715	4.68555	4.49548	4.40938	4.67728	4.69536	4.49485	4.82501	4.53305
ILMN_1661650	7.32172	7.09729	7.1614	7.2096	7.0347	6.90757	7.08051	6.9689	7.08975	6.84806	7.36797	7.38582	6.95403	7.13307	7.23828	7.0922	7.0274	7.12373	7.35065	7.27705	6.92085	7.06269	7.31347	7.27599	7.21927	7.11421	7.22475	7.124	7.13948	7.08284	6.94934	6.97356	7.26951	7.17334	7.13529	7.13985	7.25579	7.28909	7.21992	6.96064	7.20692	6.8659	7.02222	6.97	7.35153	7.08238	7.21105	6.9998	7.28664
ILMN_1661664	4.93931	4.71992	4.8278	4.60874	4.96607	4.69489	4.90576	4.53054	4.83413	4.79651	5.02342	4.77584	5.08612	4.56545	5.18341	4.72216	5.41064	4.57326	4.55053	4.47952	5.10202	4.6822	4.41714	4.90365	4.73248	4.62252	4.78551	5.21719	4.93337	4.49346	5.12469	4.71959	5.05419	4.44696	4.53441	4.72879	4.74841	4.78001	4.77254	4.89843	4.79113	4.8642	5.10051	4.55112	4.73003	4.4891	5.00972	4.75303	4.62908
ILMN_1661695	8.16476	7.36636	7.7219	8.34367	7.54637	7.79113	7.64158	7.62511	7.92966	8.26469	7.55739	7.80471	7.34806	7.80503	8.17341	7.38857	8.16658	7.92229	8.11315	7.80707	7.41832	7.80945	7.74972	7.68953	7.74336	7.88242	7.48659	7.87671	7.22352	7.52693	8.00858	7.64063	8.09669	8.09162	7.61183	7.79951	7.65055	7.63297	7.72271	7.58295	7.48367	8.00679	8.17095	8.22644	7.64767	8.04419	7.58932	7.66773	7.96647
ILMN_1661717	6.90308	6.77889	6.96106	7.0094	6.93817	6.55259	6.95738	6.87785	6.7379	7.13272	7.21061	6.71781	7.33399	6.87794	7.09651	6.92922	6.75542	7.19003	7.08823	6.84914	6.90647	6.80685	6.95198	6.95625	7.05007	6.98718	6.92115	7.04418	6.87369	7.1261	7.06258	6.83326	7.17923	7.03153	6.80916	7.3904	6.91804	6.66628	6.91397	7.08146	6.795	6.8303	6.94372	6.65023	7.15097	7.00108	6.96895	6.97619	6.8971
ILMN_1661755	6.90205	6.59651	6.07839	6.78454	6.89666	6.88177	7.15981	6.47651	6.77262	6.63462	6.24223	6.32051	6.62345	6.1347	6.34108	6.25692	6.712	7.31191	6.38858	6.97003	7.05063	6.17189	6.41631	7.39236	6.61492	6.56337	6.77778	6.31073	6.68756	6.68832	7.1058	6.71115	7.04296	6.98217	6.23314	6.05683	6.62814	6.1423	7.24911	6.80452	6.49758	6.7579	6.58459	6.53408	6.20172	6.99973	6.7545	7.21405	6.33106
ILMN_1661799	7.65986	8.17459	7.86893	7.79209	7.89685	8.2854	7.76359	8.03973	7.89189	7.75515	7.7057	7.68426	7.80426	8.02642	7.78098	7.60315	8.09492	7.70241	8.34123	7.81178	7.68757	7.83974	7.65799	7.87533	7.90206	7.74313	7.9363	8.20125	7.36662	7.84542	7.97953	7.69947	7.93413	8.00746	7.95033	7.76078	7.7466	7.80337	7.7025	7.96977	7.94673	8.11936	7.80573	7.7311	8.12446	7.75326	7.75331	7.99732	7.89302
ILMN_1661809	6.44934	5.76397	6.24285	6.3219	7.42837	6.38269	6.1588	6.45879	6.69175	6.62072	6.07449	6.35103	6.46917	6.49377	7.05493	6.30059	6.29703	7.19245	6.95122	6.53853	6.26826	6.13361	6.80972	6.06102	6.73777	7.30213	6.29784	6.09645	6.83649	6.33728	6.18259	6.22006	6.63593	6.85507	6.51631	6.77716	6.14312	5.68114	5.84258	6.00165	5.89606	6.63703	6.75475	7.3717	7.14648	6.38195	6.90193	5.97405	6.94766
ILMN_1661833	7.4679	7.57599	7.4966	7.46013	7.39892	7.20728	7.11819	7.09638	7.09378	7.4681	7.57187	7.2183	7.71229	7.55165	7.53089	7.42231	7.48756	7.21826	7.3101	6.98404	7.4063	7.84821	7.43402	6.97567	7.40065	7.23834	7.45786	7.43113	7.45103	7.34972	7.34066	7.27553	7.0872	7.436	7.31077	7.30257	7.65486	7.60862	7.01472	7.25667	7.23401	6.95339	7.28862	7.21545	7.59767	7.40057	7.47195	7.4583	7.38909
ILMN_1661886	7.25414	7.7526	7.29733	6.96	7.55694	7.53204	7.51245	7.43144	7.4007	7.01896	7.51058	7.57578	7.6176	7.31068	7.01044	7.40614	7.09734	7.67485	7.07692	7.82047	7.20143	7.25483	7.54342	7.34036	7.44221	7.67043	7.69652	7.2781	7.33767	7.53668	7.25329	7.46081	6.9425	7.15569	7.65427	7.02679	7.3718	7.44367	7.39142	7.73113	7.57772	7.53919	7.42544	7.27003	6.951	7.3723	7.46955	7.33246	7.09361
ILMN_1661917	11.7144	12.5531	11.8055	11.4606	12.1167	12.2747	12.0585	11.8485	11.4138	11.3527	12.1736	11.5985	12.1478	11.6998	11.4181	11.5231	11.6683	11.69	11.7448	12.1045	12.1386	11.8221	11.7865	12.029	12.3097	11.859	12.3484	11.6866	11.572	12.1491	12.0079	11.5305	11.3107	11.2927	12.0715	11.6258	12.1318	11.9769	12.0109	12.1017	11.8585	11.8273	12.0073	11.2704	11.2389	11.9998	11.8565	12.0937	11.5646
ILMN_1661945	9.403	9.87427	9.76596	9.53909	9.47415	9.74436	9.6047	9.33566	9.85151	9.50434	9.75635	9.37102	9.75805	9.44264	9.39986	9.69907	9.67733	9.67242	9.46629	9.84638	9.54241	9.38121	9.48028	10.0448	9.71376	9.54411	9.78189	9.84939	9.72023	9.66316	9.3098	9.70312	9.54011	9.44539	9.70659	9.61605	9.45912	9.26473	9.85348	9.66513	9.79087	9.86438	9.73171	9.59264	9.30798	9.30558	9.7295	9.73578	9.47035
ILMN_1662021	4.61827	4.29712	4.68095	4.84192	4.76199	4.7618	4.60896	4.48259	4.55359	4.78828	4.4095	4.92441	4.39371	4.55684	4.89537	4.6451	4.99026	4.79754	4.78082	4.43853	4.69282	4.67874	4.48959	4.95335	4.47005	4.40512	4.47773	5.06272	4.9797	4.82749	4.35378	4.7017	4.94693	4.94811	4.48564	4.84677	4.74928	4.8355	4.52435	4.46571	4.8862	4.49727	4.62683	4.44974	4.8195	4.59284	4.63841	4.69897	5.07269
ILMN_1662026	8.79425	8.79353	8.91853	8.97524	8.75685	8.92754	8.95852	8.80622	9.2683	8.71716	8.66023	8.92806	8.62898	8.74646	8.69513	9.14985	8.74063	9.35043	8.8348	8.89077	8.69553	8.40827	8.95411	9.23834	8.66751	8.75614	8.85588	8.86979	8.82422	8.73942	8.51144	8.74597	9.04011	8.91169	8.96102	9.14757	8.67215	9.32216	9.10942	8.83436	8.90137	8.91818	8.82013	9.29903	8.61692	8.4668	8.80271	8.84218	8.94914
ILMN_1662049	4.33961	4.33406	4.25382	4.11198	4.33614	4.20375	4.26624	4.49012	4.51975	4.40507	4.16168	4.15215	4.48578	4.42129	4.24896	4.22098	4.12714	4.68626	4.12852	4.36583	4.31817	4.05194	3.89399	4.53054	4.31958	4.43012	4.52128	4.19493	4.39008	3.80752	3.93378	4.61381	4.13006	4.16478	4.36679	4.23411	4.31167	4.12869	4.32249	4.34071	4.03005	4.43491	4.36175	4.36253	4.2416	4.33587	4.34088	4.36163	4.24238
ILMN_1662065	5.34211	6.2493	5.73426	5.34768	5.64952	5.8029	5.5869	5.4906	5.66596	5.42936	5.72805	5.34882	5.74019	5.62214	5.44031	5.5309	5.69305	5.59275	5.55714	5.71065	5.76116	5.57749	5.49059	5.57749	5.85928	5.44949	5.54554	5.71199	5.71926	5.65455	5.74946	5.68714	5.12046	5.36572	6.01467	5.52127	5.68815	5.39222	6.0371	5.65816	5.84784	5.42209	5.47517	5.39888	5.45593	5.59321	5.57537	5.42507	5.67299
ILMN_1662128	4.90392	4.60064	5.13203	4.26968	5.36679	4.70309	4.50474	4.74109	5.25101	4.58655	5.17143	4.9495	5.16975	4.62913	4.83475	5.00762	4.89779	4.67922	5.1791	4.77041	4.61943	5.12275	4.43797	5.12351	4.89374	4.72045	4.99025	4.68437	4.85406	4.7872	5.17396	4.70788	5.43654	4.97626	4.70793	4.92046	5.1569	4.40361	4.66484	4.74473	4.72153	5.09853	5.05852	4.72512	5.05067	4.78155	5.08523	5.06722	5.24828
ILMN_1662129	7.66916	8.34062	7.57513	6.8296	7.97918	7.86948	7.99479	7.70813	7.43598	8.06226	7.64719	7.07595	7.89725	8.28642	7.84095	7.50241	7.56866	7.21878	7.47274	7.49514	7.77716	7.69022	7.45711	7.47738	7.978	7.56905	8.0681	7.85469	7.75301	7.7347	7.69259	7.55458	7.33026	7.00943	7.79749	7.66049	7.80147	7.42388	8.01335	7.75572	7.98486	7.71801	7.64114	7.50136	7.18768	7.59336	7.67059	7.50274	7.5684
ILMN_1662130	9.61798	9.43392	9.79448	9.62542	9.84258	9.51387	9.76791	9.30909	9.49283	9.79662	9.67901	9.4155	9.60977	9.68796	9.78245	9.72394	9.54986	9.3794	9.53105	9.49908	9.61475	9.70416	9.40591	9.54898	9.76031	9.42582	9.74827	9.59044	9.55948	9.63287	9.47462	9.68701	9.43212	9.19945	9.66753	9.43195	9.79217	9.82424	9.81059	9.5675	9.67493	9.52045	9.74525	9.34651	9.28348	9.57465	9.46136	9.35971	9.61975
ILMN_1662161	5.00485	4.72877	4.535	4.82859	4.74824	4.81314	4.77499	4.96253	5.03789	4.71001	4.93575	4.73382	4.66557	4.91707	4.47443	4.87409	4.67694	4.73844	4.81702	4.68557	4.89399	4.86047	4.75683	4.83538	4.65344	4.58624	4.7565	4.86488	4.77429	4.76997	4.69647	4.74654	4.86494	4.91767	4.93502	4.85978	4.48751	4.87679	4.54207	4.80651	5.1671	4.93425	4.79409	4.90925	4.91266	4.78008	4.82346	4.89288	4.67876
ILMN_1662174	5.26768	5.55477	5.73397	5.2005	5.21623	5.59099	5.20419	5.31858	5.4175	5.14299	6.04311	5.80861	5.18508	5.70167	5.44502	5.74219	5.30627	5.19774	5.23742	5.26672	5.52523	5.44178	5.39092	5.05595	5.49773	5.01977	5.63874	5.78373	5.15461	5.55914	4.98271	5.87512	5.0846	5.15379	5.43497	5.8416	5.77083	5.53674	5.35936	5.53082	5.71318	5.31251	5.19485	5.59398	5.24576	5.05266	5.60863	5.31047	4.67653
ILMN_1662192	5.07688	5.18038	5.12271	4.18362	5.4796	4.98656	4.83908	4.67555	5.16191	4.98371	4.99408	5.14539	5.3785	4.90541	4.72527	4.97504	5.10632	5.01367	4.61858	5.12405	5.35679	4.96846	4.68735	4.81885	5.52215	4.64729	5.44194	4.86609	4.42954	5.29365	4.89129	4.90769	4.53042	4.52411	5.12756	4.61783	4.9222	5.09141	5.18218	5.50203	5.17587	4.81326	4.79407	4.61	4.88117	5.00284	4.55327	5.19191	4.84257
ILMN_1662198	6.04763	6.65445	6.1525	5.9605	6.40938	6.25528	6.25675	6.59197	6.62902	6.43108	6.64046	6.61337	6.54831	6.04285	6.32199	6.5832	6.10855	6.29243	5.97574	6.43415	6.46081	6.49805	6.33322	6.41466	6.56061	5.97174	6.44956	6.23014	6.73381	6.47297	6.43559	6.51924	6.35439	5.75319	6.36241	6.11651	6.53235	6.75401	6.58184	6.5276	6.2992	6.51386	6.31898	6.54148	6.00136	6.15252	6.17013	6.23074	6.06325
ILMN_1662232	8.66791	8.90394	8.6147	8.74838	8.66932	8.86002	8.69369	8.73514	8.7902	8.6482	8.79163	8.83184	8.50427	8.78338	8.47007	8.8137	8.64525	8.51927	8.70325	8.6348	8.67656	8.7789	8.81728	8.6846	8.80493	8.69199	8.69365	8.53169	8.80619	8.88261	8.53711	8.68386	8.60883	8.63082	8.69176	8.66109	8.67781	8.64114	8.84287	8.97484	8.8237	8.82422	8.91046	8.67073	8.64292	8.51658	8.80241	8.8291	8.58162
ILMN_1662243	6.27336	6.4995	6.01105	6.32822	5.91122	6.28091	6.04334	6.28814	6.20031	6.46145	6.25718	6.01583	6.31877	6.24986	6.15875	6.25888	6.37033	5.97593	6.23266	6.08597	6.45746	6.18072	6.28397	6.43961	6.17981	6.28533	6.07658	6.45172	6.25369	6.23913	6.37013	5.81628	6.28701	6.5441	6.19555	6.08558	5.97855	6.08804	6.05486	6.34435	6.30805	6.05637	6.26836	6.12305	6.53145	6.4688	6.18752	6.37833	6.42967
ILMN_1662263	5.89986	6.07331	6.07071	5.8667	6.18672	6.33178	5.69167	5.76755	5.9378	5.91667	5.61599	5.70612	6.01474	5.98473	6.03204	5.49145	6.0988	5.74125	6.37489	5.96738	6.21859	5.87322	5.5986	5.8629	5.96223	5.68981	6.14175	6.04508	5.66636	5.63214	6.38186	5.9789	5.58129	5.96511	6.01137	6.05589	5.8924	5.60633	6.13155	5.7129	5.78041	5.9808	6.1246	6.04056	5.92163	5.77143	5.86459	5.94957	5.8969
ILMN_1662306	5.65101	5.67161	5.68628	5.5881	5.44283	5.44372	5.36713	6.17419	6.05729	5.40962	5.37631	5.54492	5.21921	5.64597	5.60133	5.68572	5.53752	5.93653	5.69269	5.36468	5.68808	5.47896	5.67821	5.95136	5.97259	5.27144	5.51525	5.87695	5.46204	5.87166	5.62506	5.74774	5.4061	5.39263	5.76084	5.67382	5.36495	5.39169	5.59137	5.29976	5.71923	5.81889	5.78746	5.73503	5.69623	5.49392	5.94592	5.56257	5.85462
ILMN_1662316	5.89532	5.89803	5.37813	6.07498	5.7769	5.66565	5.74322	5.38544	5.30918	5.82648	5.54346	5.28994	5.87236	5.42758	5.65874	5.84105	5.95535	5.82779	5.33054	5.78233	5.99949	5.6661	5.60383	5.3122	5.68758	5.89219	5.57478	5.66579	5.71865	5.75977	6.0076	5.4844	5.34834	5.70456	5.70364	5.63254	5.43689	5.64381	5.94646	5.64823	5.56398	5.96539	5.67341	5.50237	5.36833	5.55406	5.76594	5.70869	5.62697
ILMN_1662318	8.55441	8.43615	8.54264	8.03635	8.23505	8.56371	8.29428	8.36522	8.13597	7.91368	8.56015	8.10218	8.26985	8.69842	8.39467	8.27802	8.23451	8.29149	8.62752	8.37938	8.42325	8.18484	8.19977	8.38984	8.16411	8.25422	8.6157	8.28988	8.28339	8.45402	8.71486	8.22693	8.1554	8.07277	8.55617	8.13024	8.32873	8.12259	8.22842	8.14927	8.45453	8.35515	8.4711	8.27417	8.21786	8.26781	8.44	8.20996	8.38532
ILMN_1662328	5.82261	5.86762	5.95348	6.13481	6.28668	5.64141	5.86233	5.92974	5.97021	6.20634	6.11433	6.01635	6.02119	6.06928	5.78404	6.54828	6.21542	5.6763	5.94948	5.8457	6.12348	6.31244	5.93718	5.6508	6.21445	5.9427	5.69044	6.24198	6.15816	6.13854	5.93464	5.88616	5.73064	5.50139	6.17781	5.74616	6.21136	6.32738	6.20752	6.20227	5.68288	5.80025	5.76744	5.80232	6.03329	5.99388	5.76422	6.11696	6.19215
ILMN_1662331	5.39115	5.84861	5.59025	5.6842	5.78474	5.69376	6.11185	5.47839	5.50534	5.55248	5.69703	5.55839	5.33124	5.53127	5.54401	5.42351	5.3193	5.85508	5.66775	5.69747	5.81016	5.46662	5.57819	5.90748	5.51252	5.43959	5.73041	5.31796	5.59704	5.6383	5.98701	5.59543	5.49871	5.57207	5.88793	5.308	5.69176	5.90763	5.9278	5.86418	5.64115	5.7474	5.59074	5.2677	5.17746	5.64438	5.64001	5.40312	5.87368
ILMN_1662334	7.66251	7.90586	7.32213	6.97504	7.7181	7.33714	7.66831	7.3208	7.37962	7.03524	7.86415	7.77803	7.81256	7.53132	7.35547	7.43782	7.32	7.22831	7.32611	7.69402	7.60323	7.67121	7.33765	7.65975	7.77791	7.42697	7.83559	7.47632	7.6938	7.59654	7.5581	7.56063	7.20664	6.71162	7.78353	7.0796	7.64542	7.51707	7.78733	7.56001	7.78181	7.39735	7.50584	7.03549	7.08439	7.36914	7.67384	7.37458	7.16592
ILMN_1662340	6.13583	6.30531	5.62445	5.76792	5.87129	6.45125	6.25368	5.5558	6.29377	5.73168	5.61536	6.21634	6.04673	5.62567	5.46835	5.74972	6.11077	5.90027	5.7925	5.7924	5.60919	5.54251	5.93266	6.32603	5.94288	5.87525	5.74849	5.87073	5.95955	5.87774	5.58426	6.00048	6.23696	5.85199	5.70526	5.73459	6.31411	6.1428	6.27888	6.05746	6.24729	6.05857	5.70396	6.10826	5.36137	5.87079	6.0756	6.14812	6.04947
ILMN_1662358	12.0271	12.0866	11.7752	11.4771	11.6617	11.8545	11.4475	13.0948	12.5237	11.3831	11.0596	12.8123	11.322	11.2522	12.2489	11.9185	11.0753	12.7526	11.8565	12.4426	11.8719	11.2959	12.6602	12.4909	11.2859	11.8865	11.1739	11.567	12.8901	11.663	11.7453	12.0601	12.0277	12.4957	11.7344	10.6807	11.537	11.5854	11.5904	11.7174	12.6829	12.9113	12.2007	12.9216	10.9917	11.2697	12.5153	11.3349	11.7016
ILMN_1662359	4.85034	5.60134	5.72354	5.1845	4.89784	5.35166	5.44054	5.33397	5.71299	5.20896	5.13247	5.01577	5.39927	5.11824	5.81025	5.41091	5.01521	5.60924	5.27888	5.47079	4.76511	5.13336	4.67831	5.27945	5.46717	5.1695	5.56315	5.462	5.20592	5.53191	5.52799	4.81418	5.01543	4.93185	5.29131	4.98404	4.77455	5.48825	5.801	5.21071	5.32375	5.43035	4.70183	5.48562	5.6607	5.34012	5.02094	4.61965	5.4239
ILMN_1662364	7.69974	8.3219	7.76186	7.55845	7.93918	7.74849	8.11498	7.85719	7.80383	7.73228	8.01138	7.84923	8.19346	7.71985	7.62166	7.77649	7.74268	7.76086	7.5456	7.87608	7.88961	7.90478	7.82258	8.17755	8.25154	7.79452	8.23924	7.75171	7.99845	8.09322	7.64656	7.99139	7.56565	7.05015	8.04324	7.527	7.82752	7.93872	8.20709	8.02469	7.91953	7.98002	7.91441	7.74761	7.42326	7.68702	7.82142	7.8287	7.67774
ILMN_1662383	6.7346	6.57181	6.52268	6.60425	6.31367	6.27814	6.45499	6.69255	6.52284	6.50978	6.11965	6.32381	6.52969	6.56605	6.42149	6.41967	6.80152	6.32926	6.65277	6.36581	6.62203	6.66664	6.22625	6.43943	6.5268	6.30893	6.40624	6.54085	6.3765	6.45779	6.92387	6.32182	6.23309	6.3432	6.58762	6.53749	6.35011	6.55809	6.96956	6.35168	6.52573	6.81928	6.27329	5.88307	6.3821	6.59871	6.25852	6.62305	6.82255
ILMN_1662409	4.43315	4.46287	4.45852	4.39089	4.11378	4.09869	3.99101	4.74893	4.38763	4.55477	4.45702	4.18478	4.56448	4.25306	4.63127	4.40007	4.54455	4.07708	4.84368	4.16632	4.13893	4.0713	4.84737	4.27333	4.20728	4.24449	4.26124	4.3378	4.81587	4.5858	4.52681	4.40538	4.6675	4.59734	4.01151	4.6811	4.30042	4.82302	4.19539	4.41714	4.26998	4.04468	4.24923	4.56672	4.42776	4.38122	4.55945	4.36276	4.55216
ILMN_1662417	5.09435	4.95297	5.07087	5.1832	4.95737	5.19185	5.22289	4.78516	5.32339	5.16739	5.44572	5.24572	5.28308	5.14365	5.00864	5.32971	4.83348	5.10525	4.72323	5.18858	5.38074	4.6515	5.22491	5.17589	5.2923	5.15363	5.56196	5.11384	4.98799	5.35701	4.68434	5.35142	4.75091	4.66528	4.9927	4.88026	5.27579	5.30526	5.29574	5.04302	5.14464	4.8933	5.1973	5.14724	4.79402	5.46773	4.92634	5.23502	4.87466
ILMN_1662426	7.09475	7.3247	7.3193	7.36329	7.63907	7.85621	7.66634	7.38644	7.5734	7.37238	7.14265	7.31293	7.50288	7.33587	7.0886	7.17239	7.15698	7.56611	7.65211	7.59461	7.3428	7.26963	7.24421	7.99223	7.11422	7.50442	7.4949	7.46448	7.40888	7.47517	7.52668	7.2732	7.49367	7.70273	7.42071	7.39078	7.42509	7.30193	7.5698	7.48759	7.37566	7.44743	7.46193	7.34457	7.18695	7.48025	7.47512	7.73466	7.17723
ILMN_1662438	9.36335	10.0821	9.63254	9.02927	9.74621	9.76246	9.5815	9.68094	9.30561	9.22242	9.77765	9.34115	9.55865	9.50263	9.43283	9.51291	9.34869	9.27503	9.35956	9.49153	9.82697	9.59319	9.40896	9.45097	9.92166	9.47073	9.89899	9.48416	9.4613	9.89399	9.49487	9.61003	9.1375	8.83862	9.66507	9.21235	9.67732	9.64551	9.68885	9.58308	9.5918	9.58957	9.55079	9.32265	9.12628	9.34994	9.64737	9.46255	9.12151
ILMN_1662451	4.78474	4.10745	5.17139	4.3382	5.07214	5.22498	4.28089	5.0349	4.75643	4.04943	5.20761	4.93132	4.44092	4.89718	4.99737	4.78243	5.06141	5.85065	4.02628	5.01193	4.6339	3.9241	4.22117	5.2964	4.93023	5.53378	4.82734	4.19449	5.46852	5.04516	3.81148	4.94009	4.55164	3.88876	5.39553	4.76146	4.49824	4.29046	4.98327	4.97992	4.67443	4.44079	5.04819	5.0996	4.51361	4.83544	5.07137	3.78277	5.01574
ILMN_1662463	3.71396	3.71652	3.89671	3.63306	3.80077	3.60263	3.84738	4.00646	3.99206	3.68796	4.11608	3.63419	3.8292	3.68305	4.14686	4.00066	3.92597	3.75547	3.92429	4.28317	3.40259	3.60756	4.03083	3.55339	3.7316	4.18299	3.60187	3.96473	3.52908	3.90023	3.80151	3.97561	3.84831	3.70827	3.65407	3.65704	4.00028	3.60757	3.71254	3.78835	3.75254	3.89723	3.69217	3.9268	3.92218	3.59659	3.88072	3.62709	3.70888
ILMN_1662470	4.99771	5.96809	4.64905	4.29207	4.982	4.94038	4.42484	4.89307	4.61941	4.33268	5.02458	4.82243	5.54721	4.7893	4.72593	4.62522	4.89205	4.27539	5.0022	4.67585	5.24882	5.47995	4.446	4.63368	5.3634	4.49752	5.61724	4.91185	4.99482	5.19361	4.83678	4.37995	4.39348	4.078	5.06058	4.43246	5.13222	4.67224	4.64948	4.96318	5.05512	4.83798	5.03484	4.45791	4.57901	4.25973	5.57603	4.70644	4.92239
ILMN_1662524	9.29377	8.4806	9.29938	9.58925	9.24223	8.31782	8.2965	9.23853	9.14807	9.49369	8.38112	9.14711	9.19457	8.89684	9.19706	8.95514	9.72775	8.89046	9.74207	8.82581	8.81177	9.22454	9.27769	7.3061	8.56902	9.51702	8.42192	9.44771	9.27381	8.57496	8.9949	8.38289	9.70596	9.91366	8.44452	9.61153	8.79376	8.60772	8.29552	8.80411	8.57037	9.11463	9.22857	9.22075	9.76301	9.49958	9.33248	9.20294	9.22647
ILMN_1662587	5.39364	4.87677	4.72813	4.73372	4.93397	4.72409	4.9301	4.61063	4.76252	4.77082	5.21469	4.92722	4.79838	5.04521	4.76403	4.82072	5.118	5.47003	5.01487	5.03881	4.85958	4.79826	4.38941	5.30049	4.85412	5.1745	5.4114	4.52091	5.42376	4.757	4.98159	5.04307	4.35932	4.21539	5.09894	4.30389	4.79901	5.02555	5.47	5.03119	5.0149	4.87813	4.74627	4.61123	4.17666	4.8547	5.13487	4.89863	4.62173
ILMN_1662617	8.68954	8.23651	8.96602	8.71158	8.96444	8.9465	8.23577	8.57537	8.61335	8.41234	8.62622	8.41116	8.62563	8.3596	8.65299	7.90692	9.07917	8.53667	9.32052	8.75102	9.11205	9.05868	8.72479	7.91748	8.89354	8.83104	8.81584	8.72415	8.69128	8.47297	9.00141	8.2849	8.43316	8.36246	8.57932	8.15238	8.4716	8.31371	8.42829	8.18356	8.45209	8.95715	8.84268	8.5729	9.17066	8.49675	8.77582	8.80955	8.98457
ILMN_1662618	10.7374	10.7352	10.7076	10.7357	10.5799	10.848	10.5633	10.8592	10.7452	11.0366	10.4263	10.6928	10.5872	10.8224	10.6893	10.8771	10.8278	10.6606	10.7902	10.8384	10.6107	10.6838	10.9156	10.3428	10.6934	10.8111	10.8032	10.6511	10.7151	10.7267	10.5935	10.8114	10.9047	10.6197	10.5722	10.543	10.7526	10.6113	10.3162	10.9719	10.767	10.897	10.8152	11.0611	10.6667	10.6218	10.6686	10.8377	10.712
ILMN_1662640	4.52668	4.12802	4.52804	4.40746	4.16647	4.09803	4.25921	4.52276	4.42504	4.43025	4.12662	4.2939	3.88961	4.67664	4.38952	4.85422	3.96429	4.25379	4.34911	4.31438	4.07047	4.41138	4.46213	4.38431	4.07104	4.08736	4.06112	4.35237	4.7096	4.46107	4.0943	4.37386	4.30476	4.62597	4.44122	4.24346	4.29213	4.51198	4.0343	4.2193	4.28075	4.71066	4.3639	4.03118	4.4665	4.06917	4.73758	4.0801	4.21394
ILMN_1662658	7.80501	7.71153	7.16007	6.97941	7.56927	7.32064	7.51075	7.28646	7.39837	7.13983	7.63333	7.42882	7.33234	7.44663	7.29204	7.26712	7.16613	7.39977	7.11583	7.78197	7.64713	7.57303	7.26133	7.75544	7.78902	7.1723	7.70611	7.36214	7.40899	7.43439	7.29672	7.62756	7.03145	6.76779	7.64553	6.98685	7.28651	7.32365	7.83554	7.58244	7.49355	7.40107	7.45177	7.22778	6.99074	7.03573	7.66429	7.35685	7.12731
ILMN_1662686	6.34338	6.45934	6.36312	6.3142	6.36995	6.24438	6.33062	6.18442	6.27762	6.15429	6.57855	6.50455	6.22195	6.266	6.45602	6.29759	6.09669	6.5693	6.32813	6.74567	6.59712	6.02873	6.43737	6.23422	6.55586	6.2837	6.30316	6.25524	6.29391	6.51722	6.30639	6.16821	6.1264	5.89589	6.49597	6.33851	5.92981	6.47292	6.41613	6.18299	6.31442	6.45448	6.20738	6.5979	6.12225	6.65924	6.20445	6.19848	6.29852
ILMN_1662719	5.73663	5.35395	5.42378	5.1193	5.55486	5.14186	5.28504	5.61482	5.9646	5.40527	5.79127	5.78362	5.8984	5.53871	5.56585	5.40608	5.64382	5.29916	5.45306	5.33676	5.46577	5.40669	5.43053	5.56275	5.75933	5.2967	5.39307	5.93406	5.57469	5.35011	5.57931	5.3366	5.79111	5.43962	5.3228	5.00842	5.70894	5.71588	5.19098	5.45702	5.39868	5.55444	5.70702	5.71803	5.6606	5.35352	5.36796	5.53326	5.61826
ILMN_1662741	8.5848	7.31698	8.07627	8.61996	8.11952	7.89262	7.68594	7.92664	7.87612	8.35568	7.99714	7.76011	8.12228	7.99954	8.31798	8.0279	8.596	7.80107	8.26365	7.77509	8.19032	8.55071	8.23178	7.46919	8.25963	8.44063	7.72362	7.85449	7.93235	7.82643	8.47561	8.03084	7.90566	8.4706	7.94362	8.10314	7.88826	8.09861	7.35494	7.98394	7.799	7.5683	8.08567	8.04576	8.79449	8.63688	7.79832	8.15452	8.16086
ILMN_1662795	6.75192	6.77756	7.08077	8.01351	8.01439	8.70758	6.91958	7.29407	7.75666	6.95928	6.10901	8.0671	5.83167	7.51949	6.50664	7.51167	7.00379	8.03811	8.38655	8.11551	6.26522	7.37887	6.27398	6.82485	6.71914	7.47472	6.42974	7.46052	7.54836	7.91682	6.62141	6.58095	7.28767	6.58971	8.39201	7.291	7.70296	7.22294	7.86654	8.02117	7.85097	7.00416	5.56341	7.19491	8.04665	7.53731	7.40068	6.59583	8.04599
ILMN_1662799	10.1303	9.7367	9.8724	10.1143	9.9925	9.97347	9.67888	10.203	9.793	10.2122	9.54715	9.82171	9.77595	9.9091	9.87039	9.99535	10.0963	9.76308	10.3059	10.0475	9.8495	9.9963	9.72604	9.48418	9.7127	9.99844	9.87541	10.0696	9.86644	9.80304	10.0361	9.61352	10.068	10.4645	9.66721	10.2738	9.84036	10.0587	9.50815	9.93315	9.60931	9.88655	10.135	10.0551	10.3894	9.99919	9.87269	10.128	9.90686
ILMN_1662839	6.99895	7.44581	7.0428	6.7628	7.32473	7.43457	7.49412	6.94909	6.71937	6.55553	7.5707	7.14669	7.18766	7.14149	7.06109	6.85831	6.84893	6.64429	6.95129	7.35403	7.33546	7.29129	7.11047	6.85848	7.54986	6.84903	7.33118	6.93262	7.01038	7.08437	7.578	6.98989	6.63881	6.53448	7.22852	6.75935	7.3472	7.24437	7.48308	7.24752	7.16581	7.14891	6.91012	6.4659	6.54396	7.49926	7.04265	6.99985	6.87155
ILMN_1662843	9.57674	9.17752	9.38181	9.34846	9.30792	9.0698	9.02888	9.5217	9.25984	9.56973	9.44828	9.13714	9.36895	9.32687	9.51355	9.19583	9.73195	9.34212	9.37288	9.16676	9.23755	9.50277	9.57262	9.05876	9.4768	9.47685	9.05822	9.36587	9.57414	9.20794	9.14389	9.2005	9.62784	9.66199	9.2543	9.38943	9.21507	8.91264	9.07095	9.29352	9.36568	9.48113	9.47931	9.53341	9.61932	9.25872	9.33333	9.28851	9.43799
ILMN_1662846	7.2853	7.34644	7.14655	7.03284	7.27972	7.23447	6.80833	7.24057	7.67468	6.74374	6.8577	7.16046	6.81113	7.36351	7.23641	6.82129	7.55651	7.40799	7.97227	6.98365	7.0077	7.10651	6.8652	6.76531	6.87827	7.38997	6.96903	6.70181	7.21158	6.94208	7.84067	6.79657	7.34923	7.74043	6.86475	6.81821	7.30163	7.08292	6.76992	7.3973	7.27761	7.28303	6.93193	7.18401	7.50921	7.10284	7.20091	7.34593	7.67274
ILMN_1662848	4.80624	5.26624	5.32798	5.22623	5.55371	5.19261	5.23813	5.10981	5.24287	4.93616	4.97861	5.05465	5.15312	4.95594	5.4648	4.97063	5.12119	5.34934	5.23734	5.29352	4.99901	4.97226	5.07914	5.39818	5.31598	5.27	4.93501	5.06343	5.30862	5.45659	4.8957	5.15122	5.10606	5.09487	4.94968	4.81151	5.11313	4.96784	5.32889	5.63371	5.04135	5.31237	5.00332	4.82862	5.07655	5.27804	5.05656	5.09755	4.72378
ILMN_1662865	7.21921	6.36059	6.1326	6.97368	7.19779	6.5349	6.56811	6.65889	6.48069	6.75406	6.15392	6.8654	6.83743	6.51329	6.85255	6.42622	7.17655	6.65658	7.18996	6.72646	6.64007	6.96835	6.54532	6.28367	6.47533	7.15664	6.4988	6.21605	6.3972	6.23996	7.53885	6.71209	6.96997	7.51667	6.11021	6.7983	6.6784	6.04875	6.1895	6.29571	6.06098	6.24966	7.05852	6.63271	7.58049	7.38917	7.14806	7.25631	7.5901
ILMN_1662878	5.45688	6.01468	5.95331	5.41309	5.5607	5.46525	5.35507	5.80087	5.81078	5.63687	5.26868	5.82293	5.38306	5.24093	5.39757	5.53362	5.24538	5.76754	5.55654	6.19674	5.31725	5.27329	5.48138	6.39269	5.96485	5.71301	6.26006	5.14988	5.64628	5.48528	5.48268	5.76729	5.14484	5.02688	6.05045	5.3053	5.51982	5.70099	5.87525	6.03798	5.18499	5.07228	6.91726	5.51243	5.53713	5.38167	5.03943	5.31813	5.73658
ILMN_1662896	4.98846	5.03076	5.26501	5.40193	5.19653	5.32439	5.51541	5.08851	5.38668	5.47979	5.52368	5.44728	5.14095	5.0346	5.13658	5.78023	5.12455	5.56881	4.94902	5.33001	5.28568	5.03417	5.13592	5.62596	5.30138	5.42992	5.25699	5.25765	5.22791	4.98872	5.02583	5.37071	5.16721	5.34229	5.49435	5.25308	5.23418	5.54691	5.59033	5.22276	5.4625	5.56754	5.17564	5.35416	4.76971	5.4126	4.99056	5.17211	5.17123
ILMN_1662905	8.91909	9.40601	9.01068	9.12219	9.33466	9.40443	9.51831	9.19631	9.36716	9.53764	9.3203	8.76727	8.88766	8.88723	9.26752	9.27807	8.87005	9.28356	9.15476	9.61549	9.35054	9.18986	9.37323	9.79758	9.41144	9.75242	8.97432	9.35397	9.32256	9.2427	9.04117	9.64354	9.18094	8.81603	9.33031	9.4427	9.28	9.14403	9.30097	9.31137	9.3925	9.56246	8.98569	8.96928	8.92468	9.14958	9.48779	9.19021	9.14487
ILMN_1662910	4.37984	4.41171	4.86243	4.39137	4.52916	4.41296	4.28329	4.64922	4.72105	4.81651	4.32824	4.92708	4.16116	4.16851	4.56736	4.40149	4.78588	4.99866	4.60233	4.38063	4.41503	4.93701	4.95298	4.46265	4.53341	4.43711	4.05324	4.65225	4.48196	4.5964	4.64674	4.58009	4.66834	4.6334	4.59054	4.71186	4.57582	4.56824	4.59434	4.4162	4.37772	4.77171	4.5268	4.8548	4.60888	4.24511	4.69211	4.3817	4.76353
ILMN_1662932	12.459	12.2544	12.0563	12.8882	12.5492	12.4932	12.727	12.6824	12.3742	12.8137	12.0741	12.4405	12.5658	12.673	12.3939	12.0351	12.7541	12.5009	12.769	12.7391	12.6289	12.6867	12.5325	12.0022	12.4624	12.5741	12.621	12.1959	12.27	12.4044	12.7525	12.1437	12.8258	13.0837	12.2763	12.5149	12.4009	12.4349	12.1576	12.5184	12.247	12.5482	12.5632	12.6642	12.835	12.7596	12.2122	12.8713	12.7748
ILMN_1662954	5.42277	5.61742	5.31614	5.20003	6.00139	5.46974	5.23682	5.09848	5.25396	5.46869	5.66186	5.12637	5.35991	4.94286	5.13311	5.09239	5.44588	5.71983	5.98626	5.38292	5.6379	5.65795	5.02253	5.33711	5.75173	5.13276	5.5747	5.43858	5.57339	5.31413	5.56886	5.14447	5.40935	5.26255	5.54185	5.26066	5.43384	5.08488	5.58863	5.45131	5.33419	5.65579	5.47336	5.42887	5.13974	5.45333	5.44412	5.5102	5.47008
ILMN_1662964	6.1888	6.35417	6.15709	6.15326	6.40753	6.39792	6.65067	6.5816	6.554	6.28651	6.37164	6.35519	6.38351	6.31411	6.41149	6.00476	6.11622	6.60167	6.29043	6.92654	6.36565	6.52866	6.18686	6.54362	6.69019	5.96065	6.46419	6.25261	6.32453	6.41263	6.63597	6.10845	6.33716	6.36505	6.41711	5.99322	6.41474	6.21847	6.62539	6.29931	6.5124	6.23219	6.53935	6.01258	6.27992	6.39077	6.47761	6.34162	6.50016
ILMN_1662970	4.63184	4.59081	4.33647	4.60002	4.95609	5.01925	4.65879	4.90987	5.0226	4.68714	4.62993	4.61874	4.69775	4.73836	4.2324	4.52822	4.87722	4.50225	4.74965	4.80338	4.5853	4.42042	4.2707	5.36319	4.82123	4.29609	4.95165	4.55697	4.30258	5.19888	4.21948	4.93717	4.14635	4.24096	4.60441	4.87872	4.79144	4.70045	5.08405	4.3654	4.76209	4.58917	4.63413	4.94233	4.86851	4.56878	4.63917	5.10351	5.46962
ILMN_1662973	4.6369	4.64124	4.74838	4.58044	4.4366	4.20555	4.52702	4.649	5.11006	4.57601	4.63971	4.73961	4.84548	4.57257	4.21151	5.01019	5.13278	4.24504	4.46241	4.34348	4.24378	4.48998	4.65398	4.45287	4.89148	4.68808	4.29228	4.71807	4.48375	4.50265	4.52878	4.41755	4.84765	4.85445	4.23977	4.75695	4.68174	5.04525	4.45961	4.42542	4.49333	4.75661	4.77742	4.47563	4.87744	4.43854	4.60235	5.1942	4.64933
ILMN_1663002	7.41503	7.96673	7.65687	7.43407	7.51953	7.82369	7.51044	7.63629	7.7629	7.56591	7.99495	7.7159	7.50426	7.57848	7.51002	7.96185	7.29282	7.60089	7.46821	7.62508	7.55438	7.45428	7.96791	7.73152	7.61965	7.62833	7.72353	7.62664	7.84661	8.01086	7.34014	7.88385	7.48249	7.25633	7.65617	7.51147	7.61867	7.72279	7.67214	7.95142	8.01033	7.81396	7.76809	7.52272	7.63374	7.0701	7.71343	7.5741	7.42058
ILMN_1663035	5.65893	4.78934	5.04702	5.6849	5.22395	5.07897	4.83667	5.2993	5.13763	5.6112	5.13435	4.97788	5.53839	5.1018	5.43173	5.36803	5.61289	5.18543	4.98955	5.60141	5.93464	5.2767	5.5674	5.02897	5.45098	5.57901	5.17976	4.806	5.85418	5.1335	5.41604	5.01627	5.36505	5.36707	5.44239	5.66239	5.10093	5.27117	5.27353	4.76688	5.10508	5.30219	5.38096	5.32664	5.27141	5.18289	5.26893	5.144	4.92425
ILMN_1663068	7.25363	6.67573	7.5515	7.22815	6.71148	6.96106	6.87414	6.40249	7.31229	6.69429	7.11138	7.1788	7.46445	7.14082	6.9424	7.32369	7.16064	6.53964	7.24619	7.11783	7.15466	6.28842	7.27879	7.03391	7.11683	6.86864	7.37743	6.92255	6.46867	7.3568	7.22041	6.80375	6.56036	6.86084	7.28446	7.36324	7.17706	7.21073	6.8824	7.21163	6.9417	7.02955	6.82979	7.48021	6.55984	6.56369	7.11512	6.78856	6.61888
ILMN_1663080	8.34814	8.8679	9.64048	8.57088	8.83066	9.431	9.12259	8.98555	9.68331	8.86367	8.86519	9.35777	8.88238	8.6106	8.65794	9.57183	8.85606	8.98693	8.83878	9.03073	8.9202	8.69147	9.18165	9.69768	9.08277	8.81747	9.27487	9.15088	8.83027	9.16045	8.54194	9.42184	8.82618	8.789	9.39308	9.17727	9.10709	10.0949	9.0341	9.22059	9.25348	8.8617	8.62075	9.48397	8.91275	8.36122	8.77476	8.87118	8.87829
ILMN_1663090	6.10277	5.58566	5.91415	6.32766	5.73507	5.56841	5.53878	5.47599	5.52334	5.92814	6.38305	5.71681	5.97796	6.08063	5.91088	6.0125	6.05169	5.68416	5.84717	5.8315	5.8858	5.83243	5.83086	5.61313	5.78423	5.56915	5.888	6.01232	5.59226	5.79436	6.01388	5.64286	5.97949	5.84562	5.99058	5.56879	5.82017	5.9001	6.10711	5.75048	5.72254	5.9044	5.94304	5.50738	5.57807	5.82737	5.71486	5.77307	5.96573
ILMN_1663092	6.56123	8.01422	6.88787	6.81118	7.47655	7.63644	7.44583	7.34892	7.09515	6.51937	6.88133	7.11105	7.20939	6.71664	6.83618	7.02813	6.76312	7.09444	7.26067	7.42451	7.3905	7.02998	7.34985	7.27194	6.95803	7.36989	7.53307	7.02232	6.79243	7.11782	7.10715	6.98725	6.83051	7.44431	7.35948	7.23711	7.45277	7.21205	7.24282	7.46047	7.01531	6.97134	6.95374	7.43181	6.9185	7.20504	6.97926	7.05151	7.15264
ILMN_1663099	6.15649	5.22733	5.50478	6.03987	5.55203	5.42347	5.38638	5.38606	5.29387	6.02329	5.45248	5.4044	5.65743	5.8428	5.85058	5.49908	6.11422	5.45892	5.8937	5.29276	5.73965	5.99121	5.6206	5.16785	5.37755	5.36929	5.63346	5.35834	5.31621	5.37634	6.27618	5.16693	5.76269	5.87737	5.74396	5.49105	5.61573	5.4136	5.25854	5.1487	5.01632	5.62276	5.89436	5.68259	5.99522	5.79636	5.78081	5.577	6.30279
ILMN_1663113	5.29903	5.16241	4.56284	5.78031	5.22403	5.12491	5.22541	5.00468	5.13455	5.2761	5.23614	5.35431	5.19813	4.90912	4.84877	4.90537	5.39497	5.11257	4.92217	5.0754	5.12339	5.22498	5.23642	5.40763	5.06953	5.24781	5.36974	5.05505	4.93663	5.34106	5.02048	4.87636	5.41606	4.97441	5.20967	5.57775	4.95674	5.28792	5.60214	5.12032	5.20732	4.883	4.94587	5.30337	5.17722	5.35384	5.2146	5.32048	4.82765
ILMN_1663119	10.0968	9.64714	9.40754	8.9123	7.45286	8.92886	8.99455	8.47655	8.78643	8.94135	8.31238	9.61691	8.47653	8.98916	8.57052	8.46109	9.32251	8.22281	9.18833	9.05823	8.74224	8.36779	8.8808	8.92805	7.98096	8.33189	8.89142	9.26374	8.16254	9.30748	7.95445	7.86462	9.08258	8.96566	9.05867	9.79031	9.1609	10.2993	8.39106	8.31438	9.84671	8.50223	9.0302	9.68447	8.90957	8.25018	8.71685	8.55711	9.34876
ILMN_1663132	5.93953	6.37422	5.72324	5.88387	6.14066	6.28564	6.226	6.48319	5.98297	6.22264	6.17746	6.24202	6.12228	5.62832	5.66854	6.19456	6.14711	6.05578	5.8387	6.33316	6.29315	6.17815	6.39922	6.20189	6.22911	5.98749	6.20833	6.08014	6.10494	6.08774	5.99322	6.32733	5.67106	5.7675	6.45736	5.75893	6.30027	6.10358	6.62621	6.23253	6.14851	6.32042	6.17027	6.03308	5.9068	5.59568	6.0884	6.11373	6.00914
ILMN_1663142	9.13243	10.6674	9.64908	9.72826	10.7768	11.4394	9.94503	9.07635	11.1818	9.16903	10.5397	9.47113	9.80509	9.07472	9.73813	11.0947	9.22165	11.5982	11.2892	10.8314	9.48425	8.73623	11.0948	9.78605	9.08692	10.8688	9.76663	10.8092	8.77997	10.7491	9.14352	11.4454	9.79577	10.9822	9.02232	10.6692	9.43598	10.8742	10.4429	10.8404	10.6732	9.35989	9.26701	9.76002	10.826	8.64558	11.382	11.2435	9.69843
ILMN_1663160	4.96275	5.78875	4.7091	5.32314	5.34581	5.27388	5.51819	5.35651	5.53535	5.29845	5.38051	5.63536	5.31277	5.09037	4.94013	5.28293	5.24218	5.31911	4.81596	5.41975	5.70251	5.40744	5.42557	5.16914	5.41017	5.33553	5.2372	5.25	5.61574	5.60829	5.34992	5.27459	4.75866	4.78649	5.55311	4.9297	5.21685	5.85038	5.78915	5.53683	5.67092	5.24472	5.23381	5.03362	4.61964	5.31918	5.31421	5.22347	4.97361
ILMN_1663179	5.21475	4.88403	5.05095	4.51649	5.27397	5.50338	5.24243	4.74334	5.12661	4.98916	5.06548	5.09662	5.42317	4.57142	5.25407	5.00205	5.21586	5.07114	5.31679	5.06572	4.91249	4.83929	5.03176	5.31246	5.25323	5.09976	5.16682	5.10683	4.93139	5.08468	4.78978	5.02384	4.85829	5.04052	5.25769	5.20565	5.13528	5.41189	4.99638	4.90024	5.09432	5.08038	5.15733	5.067	4.80571	4.89053	5.02322	4.76585	5.03768
ILMN_1663195	7.73844	8.45923	7.63828	7.59576	8.2558	7.91581	7.77998	7.88317	7.71923	7.58291	8.13065	8.01883	7.90641	7.98681	7.73191	7.94136	7.71663	7.69182	7.96381	7.89718	8.14477	7.8168	8.04799	7.50284	8.01549	7.88368	8.19738	7.72511	7.83714	8.19653	7.81091	7.94742	7.37818	7.46754	8.06542	7.63495	7.76796	7.99928	7.93972	8.13355	7.95919	7.94558	7.8134	7.66467	7.60623	8.13522	7.86796	7.82806	7.70971
ILMN_1663220	6.29975	7.01049	7.06183	6.58227	6.72872	6.8401	6.58924	6.67076	6.5518	6.72809	6.64011	6.7371	6.4504	6.80609	6.85274	6.95039	6.89542	6.48822	6.7894	6.62247	6.45033	6.60021	6.40026	6.91335	6.88707	6.87933	6.844	6.73009	6.29861	6.97827	6.60742	6.8379	6.72999	6.69037	6.83384	6.7029	6.72018	6.4766	6.84113	6.76589	6.8799	6.94229	6.62382	6.54186	6.36467	6.48211	6.95033	6.39573	6.7725
ILMN_1663313	8.41017	9.24955	9.57753	9.15252	9.17166	9.40466	9.47512	9.45826	9.3677	9.22401	9.498	9.4342	9.07995	9.15655	9.35164	9.30702	9.22642	9.13317	9.20837	9.19108	8.82069	9.19007	9.29137	9.9112	9.46854	9.16748	9.2896	9.19018	9.34885	9.16663	9.10747	9.28666	9.33025	9.15819	9.30329	9.66005	9.38611	9.27798	9.49761	9.26646	9.67841	9.19204	9.23553	8.9672	9.31562	9.1087	9.29121	9.0293	8.95378
ILMN_1663347	4.64057	5.3198	5.09633	4.85322	5.06484	4.60554	4.57298	6.05009	5.08166	4.74724	5.12839	5.19948	4.75599	4.51525	5.22064	4.50265	4.27625	7.11213	5.04663	5.6997	5.20204	4.64399	4.66099	4.44822	3.87124	4.3678	4.48191	4.50861	6.9288	5.33572	4.849	5.26141	5.90379	4.341	4.65628	4.1586	4.44719	4.91593	4.26628	5.43315	6.16908	5.94794	4.76226	5.78396	4.71306	4.46722	4.7178	4.75921	4.14915
ILMN_1663379	5.88924	6.40957	6.08674	6.06043	6.26135	6.32303	5.89225	6.26477	5.88205	5.92762	6.03071	5.90128	6.1752	5.70387	5.71165	6.17655	6.49067	5.96904	5.81806	5.85779	6.21164	6.0059	6.05475	6.09643	6.07409	5.89666	6.06062	6.09432	6.1585	6.07802	6.13358	5.93028	5.83451	5.9552	6.17969	6.13006	6.24905	6.2265	6.17719	6.12697	5.97007	6.18154	6.05752	5.74348	5.97541	6.00024	6.1588	6.17633	5.88601
ILMN_1663390	6.15938	6.47366	6.41921	6.36573	6.04928	5.6301	6.7556	5.95146	6.02648	6.62106	5.87244	5.60299	6.86521	5.47567	6.45558	5.56519	5.14835	5.47531	6.81938	6.69094	5.51327	6.30682	6.88644	6.83405	6.21724	6.56145	6.74079	5.63499	6.46147	7.15927	5.66817	6.27918	6.12509	5.78431	6.30819	6.68893	5.37061	5.53434	6.72459	6.58045	6.28386	6.31552	6.28777	5.52438	6.64497	5.87154	6.63108	5.69104	6.0145
ILMN_1663407	6.67255	6.96819	6.83146	6.87517	6.85468	7.21848	6.94605	7.2805	6.88764	6.68766	6.86606	6.996	7.08475	7.12619	7.01477	6.76113	6.99756	6.85479	6.9285	6.92088	6.81616	6.82771	6.4911	6.72765	6.90843	7.05101	7.09832	7.01001	6.46198	6.85912	7.02202	6.83543	6.87977	6.99406	6.81236	6.92418	6.81742	7.08617	6.67236	7.11106	6.80026	6.91642	6.91151	6.88323	6.84322	7.1043	6.88228	6.88477	6.70494
ILMN_1663416	12.1822	12.6321	12.1822	11.9818	12.2067	12.4891	12.2152	12.2922	12.0824	11.8948	12.4593	11.9757	12.3414	12.2756	11.9623	12.3763	11.9338	12.2428	12.0415	12.2436	12.2793	12.1366	12.2367	12.3656	12.3879	12.2745	12.3935	12.2633	12.1768	12.3058	12.2603	12.1519	12.0061	11.8761	12.3347	12.085	12.2062	12.3783	12.3107	12.455	12.3163	12.1912	12.346	11.9556	11.9808	11.8966	12.3218	12.3055	12.0442
ILMN_1663422	9.07681	9.12651	9.24266	10.006	8.31462	8.70713	8.24312	9.45707	9.96673	9.38146	8.51269	8.88576	9.3779	9.49594	9.19306	8.68743	9.53434	8.3128	10.1687	8.73784	8.95222	9.42167	9.62188	7.91195	9.06319	9.1197	8.6601	9.2686	8.93889	8.89179	9.63615	8.51616	9.72258	9.86687	8.88661	9.99215	9.28663	9.14386	8.38013	9.46214	9.10731	9.15379	8.981	8.7879	9.97404	8.57724	9.25535	9.12524	8.734
ILMN_1663437	5.19257	4.20352	5.62953	5.48032	5.13539	4.26183	4.38623	5.79557	4.88417	5.42974	4.55066	4.75937	4.86535	5.1268	5.35321	4.86317	5.09488	5.11774	5.73059	4.88628	5.44973	5.74185	4.79073	4.24894	5.16025	5.69752	4.60031	5.08564	4.57973	5.09378	5.09417	4.66683	5.27101	6.15702	4.62018	6.07091	5.10215	4.59873	4.4632	4.89819	4.6605	4.49158	5.24779	4.60676	6.12993	5.27737	5.16433	5.33667	5.47662
ILMN_1663486	6.1536	5.66475	5.75531	5.62913	5.53233	5.53164	5.62136	5.7928	5.75422	5.79574	5.94164	5.6867	5.92351	5.78148	5.68985	5.84553	5.43991	5.95718	5.92555	5.701	5.79459	5.89879	5.61613	5.56531	5.72116	5.83284	5.99045	5.62719	5.68109	5.65496	5.64274	5.6866	5.79388	5.98752	5.75912	5.68014	5.93783	6.03525	5.46158	5.51308	5.82844	5.59522	5.33175	5.80611	6.10121	5.90528	5.7643	5.69934	5.95245
ILMN_1663489	8.85802	8.03991	8.55984	9.19774	8.59766	8.13232	8.10466	8.37364	8.41843	8.89468	8.16201	8.29918	8.53977	8.43351	8.73072	8.59188	8.74169	8.5924	8.68535	8.50256	8.8085	8.65985	8.72356	7.94689	8.18839	8.77531	8.17985	8.86319	8.65089	8.27546	8.61155	8.18373	8.5773	8.87704	8.28884	8.89175	7.97688	8.43946	8.00219	8.12793	8.19075	8.71525	8.72853	8.70776	9.04375	8.78527	8.53541	8.67899	8.95625
ILMN_1663512	9.7259	9.93448	10.1688	9.633	9.7015	10.0493	9.69817	9.86088	10.3493	9.83545	9.8706	9.62791	10.0816	9.59737	9.90229	10.1218	10.1306	9.98571	9.65917	9.85792	9.60419	9.69959	9.84048	10.1347	9.84722	9.61973	10.0246	10.0481	10.0033	9.90431	9.56962	9.91365	10.0267	9.67698	9.87239	10.3051	9.68353	9.89067	9.9797	10.0037	10.0356	10.0914	9.96079	9.96709	9.74555	9.33692	9.99898	9.80354	9.91442
ILMN_1663519	3.82514	3.60961	4.08532	4.31695	3.90568	4.85569	4.30959	3.88585	3.84241	4.23117	3.76477	3.72905	3.44482	5.08988	3.8712	3.93557	3.9765	3.52824	4.75709	4.08953	3.96939	3.93254	4.37368	3.5977	3.39904	3.80024	3.88193	4.24571	4.07978	4.33109	4.11315	3.91025	4.22574	4.36406	4.26261	4.08647	4.23379	4.33344	3.65509	3.93281	4.06977	3.70623	4.02604	4.25619	4.3798	3.9486	3.97472	3.98192	3.86503
ILMN_1663532	5.11397	6.09933	5.44238	5.20834	5.81008	5.63797	5.8755	5.54749	5.45863	5.14054	5.65581	5.21406	5.54329	5.39324	5.30766	5.77436	5.20266	5.78355	5.18189	5.38802	5.48894	5.6136	5.656	5.40012	5.75816	5.32016	5.59452	5.65039	5.68201	5.9393	5.33617	5.39731	5.28521	5.27322	5.64495	5.24654	5.70445	5.77233	5.50837	5.47296	5.71179	5.11447	5.37163	5.49419	5.36327	5.72019	5.47088	5.45005	5.57075
ILMN_1663538	6.08635	6.83691	6.039	5.62595	5.96311	5.70557	5.58712	6.13475	5.87058	5.37385	6.11439	5.8024	6.08306	6.16278	5.76951	5.97324	5.79761	5.66774	4.97209	6.05837	6.20459	5.8715	5.64322	6.12076	6.39879	5.43419	6.29444	5.79845	5.81639	6.26865	5.94223	5.62212	5.46367	4.9795	6.09696	5.55571	5.83964	5.99825	6.21718	6.04272	6.41585	5.851	6.10046	5.4283	5.30595	5.50025	6.14413	5.82945	5.4259
ILMN_1663541	5.58492	5.89119	5.71262	5.27406	5.69897	6.05381	6.2591	5.98662	5.72264	5.54933	5.69592	6.0003	5.4042	5.618	5.55492	6.05024	5.55536	5.82117	5.54682	5.70339	5.85503	5.67431	5.58734	5.77537	5.75244	5.78404	6.10242	5.78894	5.3247	5.82671	6.03381	5.74011	5.34296	5.34253	5.70272	5.50946	6.0261	5.77755	6.06495	5.98476	5.76259	5.99665	5.66477	6.11787	5.20166	5.6274	5.33415	5.8446	5.53223
ILMN_1663577	5.45058	5.95751	5.68289	5.94864	5.74217	5.89895	5.89936	5.75206	5.79808	5.76074	5.88006	6.09636	5.83316	5.81005	5.85275	6.33313	5.69166	5.9608	5.52063	5.87064	5.67355	5.74816	5.52352	5.80703	5.97384	5.76891	5.85918	5.76081	5.6968	5.96727	5.86194	6.11605	5.44929	5.85126	5.83557	5.55005	5.87434	5.71047	5.89631	6.05102	6.00792	5.88019	5.51877	5.47938	5.70005	6.01867	5.78011	5.76138	5.83662
ILMN_1663605	5.54512	5.34373	5.39338	5.6544	5.29083	5.59674	5.43828	5.60815	5.37806	5.56352	5.36225	5.84961	5.45632	5.65962	5.45698	5.60231	5.51065	5.42695	5.54833	5.56496	5.49143	5.39536	5.67757	5.27693	5.74967	5.55283	5.4584	5.31437	5.6248	5.50341	5.49675	5.19967	5.3891	5.59873	5.38639	5.59333	5.56272	5.40763	5.2259	5.58561	5.68054	5.67719	5.71175	5.55486	5.25118	5.49556	5.46559	5.60991	5.55171
ILMN_1663616	7.50003	7.1376	7.31899	7.37699	7.46056	7.60778	7.66937	7.10691	6.64051	7.51952	7.45708	7.0803	7.4003	7.06232	7.46717	7.37242	7.17876	6.88698	7.2474	7.58428	7.1733	6.89323	7.1607	7.80017	7.1952	7.3839	7.2724	7.40201	6.95562	7.1451	7.14614	7.47714	7.00194	7.46021	7.30753	7.45561	7.00487	7.23525	7.52782	7.54333	7.06235	7.3749	6.88836	7.36048	7.51549	7.56517	7.11716	7.34248	7.05575
ILMN_1663618	7.73555	6.65009	7.48774	7.77176	7.55967	7.13216	7.00179	7.65561	7.55516	7.95917	7.41464	7.58327	7.62378	7.24008	7.65159	7.65837	7.99442	7.50341	7.40782	7.28859	7.5162	7.50759	7.38678	7.02258	7.44964	7.6398	6.97668	7.77855	7.60421	7.25244	7.24035	7.38052	7.75974	7.92317	7.25415	7.78941	7.49539	7.3453	6.92518	7.41438	7.16331	7.5509	7.66755	7.77513	7.83644	7.63613	7.45005	7.47121	7.79122
ILMN_1663631	11.0524	11.1778	11.0667	11.0085	11.1498	11.2311	10.6994	11.135	10.8912	11.1531	10.7761	11.0066	11.0407	11.3361	11.1421	11.1136	11.2298	10.7821	11.3407	10.757	10.9179	11.0093	10.9588	10.7223	10.9842	11.2316	10.8435	11.3199	10.8346	10.9603	11.1756	11.0714	10.9172	11.1763	10.8526	11.0293	11.1551	11.1343	10.6897	11.1353	11.086	10.845	11.1919	11.201	11.1002	10.9849	10.7709	11.107	11.131
ILMN_1663664	8.16862	8.60721	8.39301	8.52599	8.54176	8.52058	8.4569	8.62881	8.22261	8.27293	8.42452	8.14122	8.44609	8.61538	8.20826	8.50814	8.26114	8.38313	8.36813	8.39255	8.51093	8.44427	8.28682	8.61446	8.3321	8.2155	8.61815	8.57694	8.42363	8.59295	8.23502	8.53281	8.16629	8.21393	8.53413	8.32673	8.35173	8.25021	8.48412	8.49313	8.49122	8.86117	8.32312	8.24377	8.21246	8.29951	8.41228	8.55629	8.68619
ILMN_1663667	5.99324	6.16662	6.03662	5.78748	6.1754	6.13475	6.18087	5.93653	6.15896	6.0585	6.02091	5.97567	6.14099	6.05423	5.87113	6.30491	5.86965	5.83328	6.0795	6.14061	6.22514	6.00249	6.02909	6.07107	6.20495	6.08549	6.30597	5.93388	5.79647	6.14371	5.93103	6.14919	5.69731	5.88753	6.28575	5.90968	5.95319	6.12633	6.13405	6.13463	6.07604	6.19455	6.0965	6.1219	5.69521	5.96094	5.97203	5.99256	6.0167
ILMN_1663685	7.62143	8.02427	8.00585	7.15885	7.57346	7.69526	7.80734	7.6637	8.15992	7.53528	7.99427	7.49995	7.60719	7.59855	7.79921	7.73745	8.20978	7.43942	7.64225	7.42247	7.71908	7.89533	7.65239	7.64209	7.90072	7.2903	7.79075	7.79787	7.77534	8.00851	7.62	7.91565	7.51728	7.00404	7.87969	7.56512	7.78015	7.76636	7.79213	7.83394	7.93208	7.93782	7.78936	7.5451	7.40009	7.14187	8.02406	7.41701	7.40742
ILMN_1663751	6.69295	7.27118	7.02197	6.83289	6.83971	7.14247	7.26654	6.69837	7.05836	7.22823	6.94642	6.54747	6.86999	6.9367	6.9944	6.57335	6.81529	7.14267	7.04524	7.27322	6.88057	6.93522	6.78901	7.31651	7.21558	6.76164	6.98513	6.96119	7.09559	7.01697	6.57235	7.08813	6.83679	6.61562	7.37642	7.05189	6.95358	6.54075	6.95165	6.79701	7.02818	7.38938	7.1321	6.78057	6.81557	6.7915	7.09548	6.68262	7.00391
ILMN_1663799	12.253	12.4358	12.2906	12.1879	12.4358	12.3574	12.3243	12.4643	12.2291	12.1015	12.6099	12.4412	12.4384	12.5121	12.2657	12.1101	12.3513	12.246	12.3004	12.447	12.4699	12.2503	12.2608	12.3853	12.4816	12.3761	12.5827	12.3256	12.2442	12.5246	12.5725	12.3111	12.1315	11.9762	12.4376	11.9205	12.3391	12.2924	12.3609	12.3032	12.4384	12.3427	12.4232	12.1034	12.0685	12.4436	12.5302	12.3435	12.3178
ILMN_1663866	8.97061	8.88679	8.91477	9.2389	9.49048	9.6529	9.8109	9.17096	9.10482	9.62506	8.98703	9.66741	9.26526	8.77846	9.09849	9.66635	8.90111	9.76016	9.31362	9.37777	9.2137	8.75706	9.6122	9.88744	8.94875	9.57413	9.26732	9.03555	8.9795	9.61748	9.68839	9.58071	9.6796	9.80105	8.65889	9.10452	9.34393	8.69086	9.6968	9.55613	9.23698	9.26412	9.37689	9.18214	9.16551	9.67447	9.24685	9.99998	9.40164
ILMN_1663916	10.4854	9.62751	9.99306	10.8636	10.8143	10.4231	10.4456	10.4035	9.80598	10.3817	10.0678	9.93312	10.4143	10.42	10.5307	10.0581	10.644	10.0654	11.1355	10.4706	10.6814	10.5791	9.81833	9.48838	10.1825	10.6746	10.0948	9.99898	10.0072	10.3692	11.1555	10.0283	10.1845	11.1503	10.0002	10.2898	10.153	10.2022	9.63934	10.146	9.86499	9.97023	10.5902	10.1045	10.7701	11.2108	10.139	10.6071	10.4034
ILMN_1663954	6.73734	7.17105	6.53849	6.75956	7.02914	6.98193	7.02805	6.89497	6.81031	6.88347	7.01288	6.99857	6.93044	7.02477	6.52359	7.01299	6.66516	6.89923	6.52714	7.1128	7.20204	6.73863	7.0479	6.96146	7.10346	6.96947	7.22815	6.66223	6.74069	7.19473	6.73459	6.9467	6.71877	6.62447	7.13863	6.7677	7.04725	6.9332	7.16228	7.18468	6.95704	6.76455	6.79778	6.60078	6.67857	6.99968	6.77322	6.98959	6.25247
ILMN_1664006	5.79388	5.59103	5.70214	5.22299	5.43188	5.23893	5.30971	5.1932	5.19504	5.37466	5.26856	5.2454	5.43126	5.56303	5.50629	5.36247	5.01341	5.21294	5.19205	5.22389	5.52373	5.37029	5.56467	5.3524	5.24207	5.26657	5.4373	5.30235	5.53127	5.18603	5.51163	5.44274	5.30763	5.15586	5.4927	5.31935	5.26438	5.52023	5.33474	5.4535	5.38682	5.33445	5.27272	5.29848	5.48247	5.31483	5.40945	5.11397	5.1301
ILMN_1664010	10.3681	10.235	9.83429	10.3838	9.9695	9.92835	9.76726	10.2241	10.0221	10.4378	10.4654	10.2444	10.0858	10.0347	10.1659	10.0852	10.2191	10.4563	10.1759	10.0826	9.93368	10.0606	10.3707	10.0636	10.2314	9.93129	10.0816	10.0019	10.1464	10.2047	10.015	9.91427	9.93174	10.2443	10.1968	10.0728	10.174	9.87359	9.80665	10.1703	10.2951	10.5691	10.293	10.4286	10.223	9.87401	10.1104	10.0715	10.3146
ILMN_1664012	6.71801	6.08642	6.48823	7.03971	6.4397	6.21789	6.51581	6.78888	6.7256	6.87137	6.65319	6.60753	6.70296	6.55494	6.73005	6.85046	6.66433	6.48364	6.80104	6.67687	6.55381	6.71836	6.7649	6.17294	6.42914	6.86578	6.15103	6.69596	6.98353	6.45674	6.6018	6.45964	6.91697	7.32822	6.16227	6.89224	6.44516	7.17809	6.13621	6.44423	6.29153	6.44905	6.75378	6.56895	7.00182	7.06669	6.44915	6.80251	6.66581
ILMN_1664016	8.85155	8.65165	8.82277	8.77661	9.63532	8.64696	8.8081	8.86201	8.79006	8.60761	9.24024	8.65425	8.84602	8.76637	8.65175	8.66259	8.85039	8.81069	8.87809	8.98191	9.20071	9.15603	8.65559	9.01601	8.9218	8.96143	9.17149	8.61506	8.94868	9.00861	8.88333	8.68118	8.69847	8.59399	9.07004	8.67719	8.78167	9.20088	8.77316	8.91556	9.05231	8.5146	8.81354	8.96679	8.97155	8.78376	8.74601	8.86467	8.68903
ILMN_1664028	7.70809	8.13085	7.94265	7.59853	7.87804	8.05845	8.26577	8.04689	8.2034	7.74148	8.59503	8.08597	8.07608	7.72544	7.95216	8.34678	7.89987	8.23886	7.24496	8.03419	8.02952	7.99213	7.82419	8.27639	8.25796	7.85069	7.97043	8.22369	8.02685	7.94791	7.94187	8.37253	7.99072	7.561	7.97743	7.65139	8.23212	8.30259	8.21108	8.37828	8.24694	7.99346	7.86681	7.96199	7.61053	7.39709	8.24282	7.81583	7.95797
ILMN_1664030	4.03301	3.74872	4.05235	4.10902	3.61745	3.66698	3.96947	3.84686	4.27895	3.90675	3.82036	4.39209	4.11409	3.7946	4.00339	4.03003	4.26991	4.16121	3.60476	3.55161	3.65885	3.72782	3.93009	4.06672	3.98805	3.91153	3.81914	3.96841	4.0482	3.96118	4.03081	3.87705	4.14474	4.13137	3.62751	4.08324	3.84632	3.8622	3.75884	3.78347	3.99457	4.01527	3.95802	4.23071	4.25976	3.84345	4.16041	4.02525	3.78304
ILMN_1664051	4.79364	5.29772	5.03817	4.53895	5.04759	5.08985	4.77388	4.92301	4.88649	4.6558	4.86691	4.80774	4.45945	4.75605	4.74206	4.96847	5.05849	4.77158	4.74613	4.66933	4.89343	5.0348	4.69215	5.36747	4.80649	4.62609	4.82745	4.65566	5.11249	5.15512	5.13435	4.64121	4.60946	4.97542	4.91943	4.9558	4.83051	4.61069	4.65406	5.2354	5.35212	4.7583	5.07905	4.78522	5.22496	4.54443	4.8462	4.88719	4.60612
ILMN_1664063	5.79491	6.09435	5.76409	5.42012	5.67118	6.12435	5.03932	5.28648	6.0808	5.01817	5.43565	6.33658	5.28242	5.69348	5.43304	5.68162	5.90036	6.23744	5.21127	6.58227	5.61181	5.03273	5.32358	6.05617	6.16695	6.25386	6.09808	5.1644	6.18218	5.34699	5.26109	5.86563	4.81163	5.18134	5.88112	5.02692	5.85382	5.46105	6.05884	6.27869	5.35047	5.24817	5.84397	5.20934	5.11213	5.997	6.01442	5.73836	6.13954
ILMN_1664068	8.42359	7.43184	7.25119	8.0275	7.9314	6.6603	6.84333	7.11571	7.50237	8.15629	8.59473	7.53775	7.00765	7.98018	8.4488	7.28047	8.36937	7.79559	7.9261	6.94175	7.14094	7.73614	7.192	7.40357	7.57075	7.5865	7.12451	8.64271	6.40007	7.20936	8.01355	7.89251	7.62576	7.58794	7.4072	8.58815	7.20226	7.73927	7.27895	8.28615	6.68895	7.45418	8.12168	7.39119	8.12039	7.58296	7.16128	7.51248	8.10233
ILMN_1664094	11.147	11.0685	11.0886	11.0101	11.1106	10.9673	10.6344	11.1723	11.101	11.2392	10.0322	10.8968	11.2263	11.1265	10.8587	10.5944	11.3254	11.3747	11.5099	10.6812	10.6657	10.7421	11.2184	10.0851	10.7526	11.3912	10.6621	10.991	11.0048	10.7776	11.0564	10.5279	11.2622	11.3152	10.5773	11.1004	11.1778	10.8049	10.1763	11.003	10.717	11.2049	11.1555	11.4545	11.1321	11.0572	10.8439	11.3961	11.2874
ILMN_1664098	4.82201	4.98803	5.0721	4.77897	5.3243	5.38463	5.06195	4.82082	5.04406	4.75312	4.96401	4.72826	5.25793	4.90876	4.90939	5.07888	4.93802	4.8743	4.78883	4.80182	5.53779	4.97254	5.17441	4.88301	4.93055	5.08123	5.16897	5.06225	5.28308	5.12744	5.18637	4.99109	4.66316	4.74763	4.94704	4.6847	5.14707	4.7918	5.07417	4.94927	4.80493	5.144	4.86302	4.97716	4.89412	5.12072	4.97499	5.15403	4.87131
ILMN_1664153	5.69259	5.79798	5.44747	5.74869	5.79167	5.5468	5.91516	5.80275	5.36488	5.65333	5.59922	5.26913	5.56637	5.99779	5.72916	5.33083	5.60887	5.68398	5.90462	5.98374	5.60572	5.56669	5.20602	5.73363	5.54453	5.72678	5.62172	5.59685	5.42475	5.78223	6.29593	5.56375	5.4278	5.85086	5.67768	5.23336	5.73122	5.57052	5.4533	5.33799	5.83179	5.68337	5.75191	5.58291	5.55769	5.63405	5.74636	5.63725	5.80548
ILMN_1664167	7.45349	8.02417	7.18203	7.34259	7.02997	7.49594	7.44956	7.36203	7.03109	7.03772	7.65672	6.9845	7.31315	7.28213	7.3797	7.40849	7.20632	7.46074	7.11703	7.50426	7.43579	7.18421	7.25183	7.59566	7.59481	7.56156	7.49277	7.21033	7.38095	7.16379	7.60996	7.53355	6.80093	6.65429	7.49641	7.14157	7.28051	7.22659	7.51611	7.48821	7.4282	7.53885	7.35949	6.89351	6.72838	7.25991	7.67897	7.28087	7.03868
ILMN_1664168	5.30165	5.08334	5.19352	5.31207	5.39827	5.47165	5.68082	5.43027	5.29444	5.45345	4.96299	5.62631	5.29641	5.13152	5.43864	5.45028	5.55172	5.36374	5.20913	5.24798	5.16699	5.0485	5.77527	5.30837	5.47339	5.23474	5.53374	5.1761	5.44408	5.52589	5.30362	5.19948	5.33995	5.30665	5.20133	5.39557	5.49831	5.32824	5.54521	5.60424	5.30335	5.13836	5.42156	5.34408	5.39423	5.23184	5.19414	5.33093	5.32339
ILMN_1664175	5.61879	6.21361	5.61074	5.94766	6.32669	5.96753	5.9609	5.76945	5.72363	5.92404	6.11464	6.2235	5.92987	5.92003	5.75851	5.83584	6.24856	5.94927	6.01771	6.26778	6.07963	6.09754	5.82058	5.60766	6.09179	6.0329	5.99629	5.93797	5.74979	6.06991	5.99479	5.90073	5.87041	5.91786	5.91863	5.85853	5.94789	6.33634	5.68883	6.01689	5.87896	6.21714	5.97802	5.56145	5.69267	6.175	5.83759	6.22728	5.97592
ILMN_1664177	4.09501	4.11927	4.07697	3.96401	4.14894	4.29855	3.97374	3.98577	4.08551	4.12935	4.43983	3.99646	4.23508	3.98272	4.0393	4.15592	4.29992	3.91667	4.17445	4.04281	4.5854	4.09637	4.3915	3.91099	4.09531	4.31717	4.12086	3.93762	4.49607	4.39641	4.00427	4.26869	3.9667	3.86714	4.21232	3.95067	4.09293	3.99947	4.23244	3.9946	4.20652	4.11943	4.24138	4.21251	4.06165	3.96206	4.13368	4.13333	4.24041
ILMN_1664186	5.41982	5.52666	5.52428	5.71912	5.63737	5.60116	5.61497	5.48361	5.33485	5.32116	5.72682	5.7169	5.41385	5.66819	5.66223	5.39493	5.81021	5.51113	6.0496	5.32725	5.66597	5.7649	5.41817	5.2853	5.71165	5.52318	5.43665	5.61778	5.52684	5.60467	5.90082	5.38025	5.37778	5.66125	5.5831	5.39818	5.49112	5.48973	5.55101	5.60774	5.06891	6.23103	5.46491	5.55818	5.59282	5.53606	5.40336	5.5372	5.78302
ILMN_1664216	5.71556	6.09054	5.71752	5.67694	5.5366	6.03481	5.94497	5.96091	5.74916	5.26884	5.58819	5.79095	5.8647	6.15133	5.80826	5.44778	5.59239	5.89054	5.85248	6.17695	5.4202	5.52835	5.84717	5.79183	5.60715	5.70428	5.84681	5.7845	5.88963	5.84798	5.96838	5.80648	5.68069	5.62537	5.79464	5.63333	5.74145	5.41091	5.74232	5.88609	5.95341	6.09467	5.70018	6.01314	5.74183	5.56396	5.51903	5.69311	5.86145
ILMN_1664231	6.20823	6.72072	6.4577	6.06661	6.61811	6.59036	6.49782	6.26528	6.53609	6.19848	6.43725	6.29448	6.6348	6.16142	6.3294	6.04218	6.33845	6.59026	6.49918	6.61467	6.4842	6.29105	6.10932	6.73906	6.01874	6.42541	6.59453	6.2068	6.21062	6.6076	6.75951	6.27318	6.72425	6.32509	6.41935	6.38809	6.2405	6.29544	6.39792	6.16099	6.67253	6.47136	6.33959	6.54463	6.17677	6.57444	6.54139	6.49881	6.33365
ILMN_1664233	4.78475	4.6881	4.98564	4.61602	5.05121	4.64249	4.93174	5.10905	5.33063	5.32156	5.46054	5.01421	5.57273	4.70413	4.82381	4.87245	5.15723	4.98103	4.47455	5.05425	5.13485	5.24794	4.81197	4.77577	5.24202	5.03401	4.78826	5.03739	4.87902	4.92507	5.20328	5.00827	4.62187	4.96061	5.21574	4.70229	5.25897	5.28219	4.85867	4.79613	5.02942	5.07967	4.64854	4.87957	4.97429	5.0725	4.77205	4.88993	4.56712
ILMN_1664243	4.49673	4.57711	4.66567	4.86062	4.86726	4.16169	4.49017	4.54894	4.83671	4.46381	4.55298	4.83482	4.54773	4.46028	4.36892	4.56784	4.69599	4.43112	4.41221	4.83638	4.77393	4.53999	4.39775	5.01486	4.37375	4.68278	4.56985	4.87378	4.26761	4.75429	4.36842	4.8272	4.36362	4.68568	4.89046	4.68224	4.66282	4.52573	4.88368	4.61766	4.46361	4.51985	4.66375	4.59361	4.41689	4.4886	4.69528	4.57626	3.65171
ILMN_1664265	4.82224	4.619	4.52137	4.5633	4.90337	4.73868	4.86423	4.2878	4.87338	4.70841	5.01899	4.61843	5.20849	4.98445	4.7614	4.27566	4.49233	4.86763	4.42449	4.90045	4.99694	4.79258	4.67737	4.46847	5.07552	4.693	4.98392	4.62102	4.81126	5.36191	4.39738	4.65672	4.47923	4.26649	4.94613	4.57616	4.72092	4.72327	4.56654	4.61375	4.94082	4.48935	4.79188	4.49346	4.80957	4.7082	4.83144	4.48104	4.37026
ILMN_1664294	5.75298	5.83795	5.50504	6.06626	5.51534	5.95368	5.97696	5.8154	5.72635	5.92317	5.65746	5.63918	5.48526	5.71729	5.68	6.10984	5.80605	5.60344	6.02113	5.90875	5.89675	5.79976	5.68732	5.85704	6.10792	5.51246	5.80211	5.64	5.91315	5.76606	5.84249	5.91172	5.67265	5.65231	5.90494	5.69957	5.50055	5.71129	6.03922	5.91024	5.81536	6.01064	5.4128	5.67096	5.69311	5.82706	5.93748	5.82476	5.6364
ILMN_1664303	8.97507	8.61796	8.69199	8.90992	8.63991	8.42398	8.16495	9.08585	8.78193	8.63787	8.5419	8.42179	8.58583	8.62516	8.7303	8.14424	9.09471	8.86282	9.01488	8.71675	8.71448	9.15181	8.57349	8.34144	8.64098	8.75527	8.66121	8.55462	8.87813	8.46406	8.79618	8.3969	9.05481	8.8456	8.61177	9.00209	8.61668	8.38969	8.41031	8.55819	8.66349	8.67491	8.65574	8.63802	9.23574	8.69699	8.78133	8.77911	9.33721
ILMN_1664316	4.18318	4.63154	4.74594	4.40155	4.21718	4.07422	5.10813	4.39954	4.72899	4.71629	4.44256	4.18537	4.79604	4.15427	4.47351	4.23738	4.6277	4.29488	4.3425	4.82606	4.28776	4.60932	4.01496	4.81565	4.85048	4.93509	4.89276	4.4321	4.99054	4.35382	3.78892	4.37212	4.5486	4.18695	4.65943	4.87589	4.48508	4.21743	4.47285	4.5544	4.51254	4.67877	4.34946	4.67145	4.5356	4.29911	4.519	4.20757	4.57773
ILMN_1664323	5.80653	5.50607	5.56284	5.35179	5.48891	5.9685	5.28837	5.49015	5.39074	5.45662	5.78321	5.35899	5.80395	5.70371	5.56964	5.59601	5.28181	5.88337	5.44854	5.4282	5.37413	5.83227	5.4603	5.47177	5.51021	5.4431	5.60834	5.7495	5.61769	5.74135	5.70461	5.54498	5.30373	5.4129	5.61481	5.36856	5.56364	5.41117	5.66063	5.75641	5.59976	5.60176	5.73749	5.13457	5.32868	5.31838	5.735	5.574	5.48186
ILMN_1664330	7.40147	6.65605	6.78477	7.1609	6.79812	6.82942	6.35325	7.00236	6.69671	6.74759	6.6923	7.16564	6.97641	6.80986	7.17284	6.353	7.04454	7.19142	7.57433	6.95918	7.17789	6.26964	6.82584	6.40767	6.07783	7.18078	6.83698	6.4828	7.01294	6.47967	7.53242	6.61825	7.45946	7.15121	6.74105	6.7177	6.75042	6.52227	5.94162	6.86161	6.50951	8.18072	7.03865	7.84043	6.71867	6.70384	6.55054	6.618	6.94927
ILMN_1664369	5.9488	5.42647	5.72935	5.82136	5.31757	5.72019	5.43312	5.92293	5.60989	6.01117	5.20833	5.79401	5.2296	5.85751	5.80558	5.56889	5.75867	5.55073	6.06742	5.68876	5.77659	5.68465	5.3763	5.59761	5.54925	5.47864	5.70129	5.18522	5.6113	5.50449	6.14864	5.76014	5.65915	5.99562	5.74299	5.71474	5.54372	5.66155	5.20806	5.48315	5.64572	5.61102	5.89799	5.78325	5.98836	5.86913	5.50366	5.58978	6.10064
ILMN_1664371	5.17241	5.19148	5.46275	5.35396	5.28314	5.30854	5.26929	4.99283	5.61697	5.48961	5.34547	5.26511	5.46396	5.26803	5.31645	5.37012	5.31448	4.77764	5.43778	5.09623	5.65189	5.34815	5.3146	5.64639	5.38843	4.90077	5.5595	5.56093	5.08362	5.24725	5.10931	5.20721	5.30063	5.62887	5.34189	5.2264	5.15257	5.19151	5.37524	5.10302	5.24178	5.74439	5.2548	5.04447	5.77432	5.58206	4.87454	5.46416	5.39371
ILMN_1664398	4.96467	4.66566	5.40557	4.95963	5.29415	4.76981	4.81247	4.49572	5.02617	5.02816	5.47487	5.05617	5.21106	4.98316	5.28375	5.099	4.87008	5.27159	5.08375	4.73871	5.08503	4.90443	4.71425	5.19786	5.6165	4.77166	4.8612	5.37992	4.95138	4.73091	5.19785	4.99299	4.89946	4.76548	4.81467	5.23723	4.85454	4.7368	5.2343	4.92625	5.07019	5.04816	5.10606	4.82247	5.20527	4.7211	4.93783	5.03896	5.09244
ILMN_1664424	7.79785	7.82514	7.65564	7.7324	8.08812	7.66111	7.2915	7.5384	7.41315	7.18024	7.97853	7.83604	8.06497	7.89985	7.69305	7.54134	7.39806	7.73818	7.97309	7.71256	7.75445	7.54272	7.55667	7.36152	7.71801	7.79959	7.53707	7.60738	7.91611	7.89032	7.79714	7.69814	7.29352	7.37077	7.58883	7.94109	7.79696	7.57068	7.82369	7.5731	7.74669	7.79753	7.48858	7.58779	7.51209	7.79515	7.48021	7.89566	7.30144
ILMN_1664434	4.12982	4.25009	4.10162	4.03309	4.05255	4.07165	3.81101	4.5301	4.07031	3.99985	4.43189	4.20165	3.89021	3.9785	3.94598	4.29863	4.26643	4.14419	4.01008	4.2809	4.0682	4.05904	3.94732	4.03045	4.22703	4.01531	4.02764	4.18578	4.31663	4.31886	4.18013	4.03773	3.86923	3.93935	4.32345	3.94064	3.89449	4.12777	4.30899	4.45099	4.00112	4.3307	4.06975	4.12836	4.27896	3.87559	4.02717	3.9539	3.55792
ILMN_1664440	4.59488	4.21011	4.293	4.50365	4.65258	4.34498	4.13279	4.51025	4.4187	4.49432	4.28673	4.47485	4.47718	4.19015	4.27338	4.54466	4.3375	4.4531	4.37706	4.72357	4.23965	4.26362	4.64135	4.24624	4.46857	4.42938	4.40887	4.13913	4.42495	4.53645	4.34297	4.17365	4.51754	4.5554	4.4192	4.36202	4.16445	4.80535	4.54451	4.17367	4.30285	4.39671	4.41255	4.42708	4.48743	4.60461	4.42069	4.32433	4.26475
ILMN_1664449	7.05783	7.50449	6.95665	6.9008	7.04413	7.07698	7.58696	7.39058	6.76082	6.65801	7.09629	7.05431	7.01207	7.34024	7.16917	6.48076	6.81582	6.98152	7.34487	7.10747	7.20748	7.17066	6.70873	7.25996	7.3145	7.08149	7.29443	6.91925	6.71506	7.06023	7.62351	6.84276	7.10413	7.05711	7.05436	6.84867	7.22607	6.869	7.22607	6.65939	7.38132	7.16692	7.26762	7.09548	6.46939	7.24452	7.08436	7.10505	6.59309
ILMN_1664464	4.02924	4.28069	4.93631	4.06669	3.28888	4.88589	4.66537	3.83988	3.75171	3.95434	3.87677	3.57605	3.73231	3.73629	3.90764	3.99222	3.66477	3.94319	4.97599	4.10336	4.57604	4.47799	4.40837	2.78711	5.12478	4.03117	3.09416	4.60535	3.69458	3.5306	4.19141	4.15458	3.93952	4.19296	3.99347	4.3619	4.40365	4.55388	4.65684	3.31893	3.59279	3.96829	3.59139	4.54169	3.75404	4.36093	3.96153	4.26352	4.60858
ILMN_1664466	6.81713	7.74618	7.1083	6.36895	7.12429	7.27856	6.89796	6.99787	6.62221	6.28664	7.13167	6.81268	7.14397	6.73935	6.94988	7.16383	6.56821	7.14062	6.96014	6.82969	7.36566	6.98383	6.65126	7.00611	7.17699	6.78279	7.53278	6.90181	6.62287	7.44809	6.90752	6.75652	6.83185	6.85304	6.80342	7.07695	7.4079	7.18182	6.69697	7.25545	6.98485	6.77074	6.65447	6.83871	6.65897	6.80046	7.20679	7.03466	6.93095
ILMN_1664525	9.09153	9.08314	9.78952	8.33661	9.23602	9.00376	8.08374	8.77082	9.36103	8.63513	8.24625	8.96989	9.55062	9.19296	9.05294	8.48833	9.48148	8.64218	9.34628	8.0619	8.2831	8.99307	8.77257	8.14893	8.76847	8.68769	8.52023	9.35554	9.20463	8.14999	9.49027	8.30292	9.26972	9.05729	8.60245	9.43425	9.15507	8.79942	7.62672	8.55406	9.20854	8.73676	9.06075	9.40809	9.27727	8.77639	9.13004	8.98676	9.11187
ILMN_1664537	5.32491	5.68227	5.44769	5.12037	5.51487	5.23299	5.24005	5.50026	5.44574	5.64722	5.22021	5.33146	5.46159	5.55655	5.20063	5.50104	5.31451	5.24086	5.62674	5.5375	5.65741	5.36066	5.74852	4.94317	5.67586	5.54167	5.74738	5.38471	5.29976	5.59934	4.89412	5.26804	5.001	5.08826	5.8365	5.35485	5.23003	5.55393	5.35048	5.42286	5.46814	5.58524	5.45238	5.21915	5.274	5.39589	5.47888	5.20641	5.53437
ILMN_1664543	8.67246	9.12129	9.28327	8.22645	9.22632	9.38445	8.15508	10.4265	9.89792	7.92364	7.84609	9.59898	8.60165	8.64867	9.23927	8.70905	8.44813	10.0446	9.32369	9.51704	9.21117	8.46251	9.41886	9.19207	8.43644	8.4309	8.19189	8.87244	9.55578	8.22029	9.17084	9.12819	9.82551	9.16434	9.45544	8.94132	8.23491	7.92867	7.8986	8.65176	9.76784	10.5068	9.54026	11.0071	8.28156	8.01529	9.79492	8.02232	9.83599
ILMN_1664560	7.63248	7.15323	7.33978	7.39638	7.51011	7.20536	7.1895	7.63069	6.98009	7.31307	7.21499	7.08594	7.30223	7.41708	7.62593	7.21782	7.39241	7.10782	7.53983	7.39905	7.2089	7.69398	7.46913	7.10661	7.49802	7.54034	7.22614	7.43943	7.33362	7.16494	7.43335	7.14631	7.58692	7.50152	7.24335	7.2736	7.45094	7.28559	6.99261	7.21044	7.10399	7.39926	7.4341	6.99717	7.72673	7.52953	7.28887	7.22666	7.56405
ILMN_1664577	6.54954	6.54102	6.44705	6.67551	6.33855	6.6474	6.40741	6.42644	6.24815	6.42735	6.62197	6.53355	6.52352	6.64349	6.35323	6.10003	6.56187	6.68725	6.7814	6.63146	6.37363	6.48782	6.25875	6.59596	6.50247	6.5828	6.72633	6.37365	6.43333	6.14801	6.74985	5.92887	6.43378	6.96006	6.40904	6.18963	6.68338	6.4127	6.63557	6.02611	6.47441	6.75086	6.45419	6.56538	6.53763	6.45501	6.30836	6.83776	6.79181
ILMN_1664602	5.6488	5.92122	5.4626	5.33333	5.56105	5.88866	5.7422	5.46064	5.5889	5.69224	5.8308	5.74525	5.66824	5.7967	5.51344	5.39812	5.6866	5.4558	5.33027	5.61308	5.87971	5.46484	5.77487	5.84928	5.7136	5.70424	5.83151	5.15192	5.77496	5.80889	5.63287	5.46975	5.3627	5.51042	5.63235	5.77566	5.57653	5.36802	5.81317	5.97036	5.71403	5.64088	5.4741	5.76133	5.38287	5.80278	5.70526	5.74829	5.60271
ILMN_1664608	5.7246	5.20774	5.50116	6.00838	5.48843	5.51915	5.76906	5.73084	5.7651	5.89796	5.26449	5.58022	5.66648	5.75734	5.29957	5.22631	5.93504	5.32291	6.26679	5.82429	5.64995	5.67011	5.82473	5.45204	5.37107	5.67032	5.53506	5.62088	5.45375	5.6414	5.54608	5.46105	5.80559	6.09384	5.70938	5.66631	5.19147	6.37166	5.34105	5.60403	5.7879	5.14183	5.16329	5.80515	5.65426	6.03744	5.87577	5.93227	5.79389
ILMN_1664610	12.0598	12.4398	12.0569	11.8267	12.205	12.1014	12.1748	12.169	12.0483	11.6869	12.2389	11.9372	12.4155	12.0917	11.8201	12.1315	11.9028	11.6875	11.878	12.1814	12.1361	12.0611	11.9947	12.3705	12.4741	12.1567	12.3087	12.1325	11.8756	12.2731	11.7837	11.9999	11.9278	11.6241	12.3036	11.9088	12.1281	12.118	12.2265	12.2574	12.1493	12.05	12.0742	11.8694	11.6127	11.9525	12.2838	12.1072	11.7553
ILMN_1664614	10.9132	11.4968	11.3008	11.1624	11.3466	11.6219	11.0652	11.3429	11.3036	10.9762	11.6621	11.187	11.5254	11.1529	11.0887	11.3991	11.3406	11.3067	11.0975	11.3161	11.3487	11.19	10.9605	11.4734	11.3518	11.1156	11.537	11.4478	11.1018	11.3288	11.4054	11.3172	11.3078	10.9355	11.3206	11.1589	11.4632	11.3025	11.3659	11.5956	11.4561	11.2439	11.3974	10.952	10.9658	10.9989	11.3759	11.3641	11.268
ILMN_1664631	4.9035	4.88534	5.08647	5.00824	5.09527	4.55775	4.74968	5.30628	4.5516	5.27521	5.01114	4.83521	4.48461	5.03434	5.17511	5.14901	4.6241	5.13309	4.91209	4.9344	4.8475	4.83653	4.80892	5.02593	5.01653	4.74024	4.9595	4.99445	4.69961	4.73882	4.77262	5.20357	4.43516	5.004	5.13304	4.50534	4.86771	5.3364	5.39491	4.90426	4.83062	4.58279	4.73881	4.7757	4.70057	5.20962	4.87729	4.55546	4.72302
ILMN_1664641	7.04342	7.28923	6.98589	7.09766	6.78763	7.81867	6.82858	7.08636	7.71791	7.71133	6.89536	6.94626	6.83891	7.10481	6.85121	7.40226	7.63875	7.64183	7.76101	6.80286	7.00237	6.61682	7.52522	6.79364	7.07871	7.70821	7.27024	7.21796	7.10175	7.06908	7.26676	6.96524	7.00037	6.87856	7.17773	7.09526	7.20656	6.8333	6.98953	7.7931	7.2931	7.23464	7.23297	7.10654	7.19833	6.85287	7.73461	7.2404	7.60482
ILMN_1664644	8.12917	7.39468	8.44845	8.91428	8.10517	7.74225	7.99966	8.12888	8.289	8.91775	8.08413	8.47677	8.15567	8.3211	8.44378	8.58565	8.74262	8.01656	8.27355	7.7686	8.30015	8.1558	8.21241	7.83195	7.8157	8.38156	7.91241	8.4878	8.17298	8.27983	8.31114	8.57664	8.22484	8.40233	7.95159	8.67336	8.11552	8.60113	7.55422	8.26612	7.72951	7.86972	8.21253	8.41031	8.94308	8.45516	8.30496	8.2998	8.0711
ILMN_1664646	5.00578	5.62582	5.45303	5.07052	5.40972	5.55532	5.31654	5.22528	5.32763	5.27878	5.55028	5.47525	5.50129	5.27756	5.24836	5.36288	5.29368	5.41984	5.09017	5.19547	5.32738	5.48743	5.38936	5.3051	5.54605	5.12587	5.56136	5.36519	5.30401	5.33542	5.32538	5.37616	5.05763	4.855	5.699	5.3151	5.35762	5.28695	5.55807	5.30692	5.57434	5.34125	5.27688	5.01885	5.33229	5.42304	5.22755	5.14559	5.05437
ILMN_1664682	4.47583	4.0691	4.31184	4.82428	4.44856	4.25379	4.32063	4.72971	4.61956	4.56175	4.34448	4.70545	4.27161	4.40208	4.21112	4.6675	4.4415	4.59963	4.50921	4.30706	4.51515	4.90196	4.58867	4.34063	4.34122	4.32652	4.25859	4.3661	4.92464	4.397	4.17061	4.64461	4.39116	4.77362	4.43429	4.32919	4.25772	4.42128	4.41877	4.50478	4.34474	4.63298	4.60652	4.6081	4.65751	4.45826	4.45696	4.73646	4.18358
ILMN_1664691	8.52831	7.84645	8.00017	7.57272	7.66638	7.86233	7.83519	8.18365	7.85883	7.91244	7.60206	7.71868	7.80836	7.99906	7.65715	7.72658	8.20759	7.83763	8.18743	7.82132	8.08602	7.85647	8.25084	8.13786	8.12535	7.92803	7.65451	7.52111	8.30499	7.40179	7.90572	7.45722	8.0305	8.37428	8.3871	7.90174	7.65531	7.43473	7.50565	7.34236	8.0128	8.47348	7.91908	8.26909	8.13695	8.26489	7.71075	7.83252	8.22713
ILMN_1664698	8.56958	8.30969	8.493	8.45715	8.1742	8.39307	8.2229	8.36441	8.39166	8.52244	7.91555	8.23338	8.37553	8.48739	8.59853	8.14079	8.54406	8.2991	8.48987	7.96681	8.3299	8.80472	8.0934	8.02128	8.63747	8.00879	8.33597	8.59854	8.248	8.09067	8.63666	8.00933	8.39669	8.52058	8.09152	8.41146	8.15942	8.14578	7.98545	8.34022	8.42695	8.20563	8.53389	8.53719	8.57443	8.36185	8.33069	8.46132	8.59117
ILMN_1664706	6.47011	5.66508	6.48165	6.31511	6.41202	6.17891	5.81797	6.66786	6.1786	6.59571	5.8246	6.01225	6.03532	6.07394	6.65615	6.01698	6.88891	6.42167	6.8567	6.19871	5.99366	6.58485	6.44367	5.73508	6.0087	6.39082	6.03811	6.22981	6.01938	5.86892	6.75018	6.00717	6.76036	7.08155	6.33225	6.94931	6.07047	5.7296	5.6026	6.19632	5.89888	6.24321	6.60866	6.25279	6.99439	6.32228	6.3517	6.05197	6.6061
ILMN_1664738	5.8811	5.80657	5.9359	5.66531	5.9388	5.87218	5.62606	5.90192	5.86662	5.66572	5.38062	5.78787	5.84588	5.71216	5.83244	5.88709	5.75491	5.70916	6.00188	5.81958	5.82664	5.67161	5.80378	5.63581	5.96104	5.95285	5.63271	5.8752	5.67625	5.823	5.56875	5.59596	5.80551	6.05134	5.83614	5.68663	5.96406	5.84234	5.60863	5.66063	5.77573	5.64325	5.84614	5.8865	5.89062	6.06064	5.50284	5.6803	6.23937
ILMN_1664750	11.2879	10.8857	11.3584	11.1046	11.0211	11.1402	11.003	11.3957	11.1117	11.2612	10.9758	10.977	10.9896	11.4567	11.1472	11.0509	11.4181	11.1756	11.4399	11.0446	11.0317	11.2924	11.088	11.0158	11.0355	11.1715	11.0992	11.0182	11.0142	11.1628	11.1775	11.2403	11.2591	11.4685	11.095	11.2537	11.0078	11.0149	10.7891	11.1343	11.254	11.4361	11.1552	11.2281	11.1824	11.0566	11.0849	11.2717	11.325
ILMN_1664756	8.22381	7.78237	7.79097	8.2282	7.82308	7.72258	7.87076	8.13362	7.76057	7.93912	8.02185	8.08762	7.88757	7.8346	8.06222	7.79797	8.09315	7.68997	8.12805	8.08825	7.74882	8.10382	7.95349	7.72699	7.54222	7.86256	7.80915	8.01971	8.02477	7.94157	7.93485	7.81216	7.98508	8.28718	7.84928	7.78488	8.03923	7.96615	7.69049	7.96978	7.99281	7.93562	7.88102	8.15708	8.19433	8.06909	7.66284	7.84923	8.03811
[truncated: 12,332 more rows]
[truncated: 93 more columns]
